# Supplementary material for: Comprehensive proteomic analysis of exoproteins expressed by ERIC I, II, III and IV Paenibacillus larvae genotypes reveals a wide range of virulence factors
Source: Virulence. 2019 Apr 18;10(1):363–75. doi: 10.1080/21505594.2019.1603133 (PMC6527061; doi:10.1080/21505594.2019.1603133)
Supplement: Supplemental Material [file kvir-10-01-1603133-s002.xlsx]

## Sheet: Table S1
Table S1. Results of the label-free nanoLC-MS/MS proteomics analysis. The list contains all of the protein results and details. The results marked in red were discarded after data filtering to at least 3 valid values in at least one variant (genotype). The primary results for which CCDs (column AX) were individually inspected are in the upper part of the Excel file. Protein hits that are marked i…																																											Mean calcuated of positive results				Protein hits in green are listed in the Table 1
Pl1a	Pl1b	Pl1c	Pl1d	Pl1e	Pl1f	Pl1g	Pl2a	Pl2b	Pl2c	Pl2d	Pl2e	Pl2f	Pl2g	Pl3a	Pl3b	Pl3c	Pl3d	Pl3e	Pl3f	Pl3g	Pl4a	Pl4b	Pl4c	Pl4d	Pl4e	Pl4f	Pl4g	C: Filter	C: ANOVA Significant	N: ANOVA p value	N: ANOVA q-value	N: Peptides	N: Razor + unique peptides	N: Unique peptides	N: Sequence coverage [%]	N: Unique + razor sequence coverage [%]	N: Unique sequence coverage [%]	N: Mol. weight [kDa]	N: Q-value	N: Score	N: Intensity	N: MS/MS count	N: ERIC_I	N: ERIC_II	N: ERIC_III	N: ERIC_IV	Protein Name	Description	CCDs (of selected proteins)
NaN	NaN	NaN	NaN	NaN	NaN	NaN	NaN	NaN	NaN	NaN	NaN	NaN	NaN	NaN	NaN	NaN	NaN	NaN	NaN	NaN	NaN	NaN	23.6759	24.1033	24.4124	NaN	NaN	Keep		1	1	3	3	3	18.5	18.5	18.5	28.629	0	18.258	19532000	9	NaN	NaN	NaN	24.0639	C3larvin toxin	ADP-ribosyltransferase	ADPrib_exo_Tox (VIP2 s.f.)
30.7508	29.0108	29.0684	31.5257	31.2837	28.9085	31.3619	34.3854	34.4971	34.6571	34.2054	34.3793	34.412	34.5423	32.9507	32.7038	33.076	32.8366	32.6742	32.6992	32.5562	30.4735	26.4177	30.2061	29.042	28.7681	30.2255	26.1929	Keep	+	2.96219e-09	0	22	22	22	60.5	60.5	60.5	49.144	0	323.31	124690000000	779	30.2728	34.4398	32.7852	28.7608	Chitin-binding protein 49 (PlCBP49)	chitinase, chitin binding	LPMO_10 s.f.; FN3; COG3979
NaN	NaN	NaN	NaN	NaN	NaN	NaN	NaN	NaN	NaN	NaN	NaN	NaN	NaN	26.0082	25.3773	25.6594	25.5594	25.5879	25.7157	25.2179	NaN	NaN	NaN	NaN	NaN	NaN	NaN	Keep		1	1	6	6	6	30.3	30.3	30.3	43.744	0	139.02	172490000	40	NaN	NaN	25.5894	NaN	Chitin-binding protein	chitinase, chitin binding	LPMO_10 s.f.; FN3; COG3979; ChiC_BD
25.5927	NaN	22.8194	26.3376	26.6225	21.6701	26.2217	NaN	NaN	NaN	NaN	NaN	NaN	NaN	30.7399	30.8921	30.8448	31.1063	30.5969	31.0418	30.817	29.6147	NaN	29.5519	28.1741	28.585	29.7842	NaN	Keep	+	1.58381e-06	6.25e-05	26	26	1	51.9	51.9	3.6	66.961	0	323.31	8572300000	421	24.8773	NaN	30.8627	29.142	GlcNAc-binding protein A	mucinase / chitin binding	Peptidase_M60 s.f.; COG3979
29.7355	27.6685	27.9535	30.2621	30.0776	27.7088	29.952	27.3067	27.0103	27.522	27.5075	27.527	27.367	27.797	28.9016	29.0369	28.9418	28.9745	28.938	28.8708	28.889	30.1538	28.2114	30.1465	30.0536	30.0193	30.2263	28.9164	Keep	+	5.90662e-05	4.70588e-05	41	41	1	69.3	69.3	1.5	100.86	0	323.31	10431000000	890	29.0511	27.4339	28.9361	29.6753	Endo-beta-N-acetylglucosaminidase	autolysin; LytD	GH18_chitinase-like s.f.; F5_F8_type_C; COG3291
NaN	NaN	NaN	NaN	NaN	NaN	NaN	NaN	NaN	NaN	NaN	23.7045	NaN	NaN	NaN	NaN	NaN	NaN	NaN	NaN	NaN	NaN	NaN	NaN	NaN	NaN	NaN	NaN	Discard		1	1	41	1	1	69	1.5	1.5	101.21	0.0027223	6.9613	287600000	10	NaN	23.7045	NaN	NaN	Endo-beta-N-acetylglucosaminidase	autolysin; LytD	GH18_chitinase-like s.f.; F5_F8_type_C; COG3291
NaN	NaN	NaN	NaN	NaN	NaN	NaN	25.2284	25.0877	23.8573	24.2102	NaN	24.7943	NaN	25.7318	26.0736	25.9242	26.1111	26.1536	26.2911	26.1579	26.4991	NaN	25.5693	26.198	25.8787	25.9266	NaN	Keep	+	3.15869e-05	4.93827e-05	9	9	9	39.4	39.4	39.4	48.127	0	240.4	475870000	134	NaN	24.6356	26.0633	26.0143	N-acetylmuramoyl-L-alanine amidase	autolysin; LytC	Cu_amine_oxidN1; AMIN; MurNAc-LAA
NaN	NaN	NaN	NaN	NaN	NaN	NaN	NaN	NaN	NaN	NaN	NaN	NaN	NaN	NaN	NaN	NaN	NaN	NaN	NaN	NaN	NaN	NaN	NaN	NaN	23.4914	NaN	NaN	Discard		1	1	10	1	1	40	6.1	6.1	41.175	0	16.269	19744000	7	NaN	NaN	NaN	23.4914	N-acetylmuramoyl-L-alanine amidase LytC	autolysin; LytC / S-layer	MurNAc-LAA; SLH; SLH; SLH
25.0073	25.107	25.2717	24.9027	24.6578	25.0389	24.924	22.7237	22.4598	NaN	23.1255	NaN	23.2126	22.4919	25.3937	25.8178	25.3275	25.6848	25.9048	25.806	26.1004	26.2807	23.9059	26.1998	26.3075	26.264	26.0533	24.1913	Keep	+	1.18681e-07	0	10	10	1	37.5	37.5	5.7	44.273	0	323.31	705140000	154	24.9871	22.8027	25.7193	25.6004	N-acetylmuramoyl-L-alanine amidase LytC	autolysin; LytC / S-layer	MurNAc-LAA; SLH; SLH; SLH
30.0461	29.9383	30.0021	30.101	30.2101	29.957	30.1947	28.5937	28.4964	28.9138	29.1889	28.6714	28.5694	28.6065	29.0073	29.0169	29.0848	29.1306	29.0479	28.887	29.1482	27.9885	28.3624	27.8374	28.3599	28.1276	28.1027	28.1064	Keep	+	5.49382e-16	0	21	21	21	76.3	76.3	76.3	46.254	0	323.31	15091000000	593	30.0642	28.72	29.0461	28.1264	Enolase	Enolase	eno
NaN	NaN	NaN	NaN	NaN	NaN	NaN	28.6408	28.719	28.4464	28.3882	28.5807	28.6847	28.4374	25.5395	26.8482	26.1628	26.5097	26.503	26.3548	26.5499	28.0798	26.8699	28.1825	28.2038	28.1205	28.2103	27.6191	Keep	+	9.02734e-09	0	31	31	2	50.9	50.9	4.6	113.21	0	323.31	2384600000	471	NaN	28.5567	26.3526	27.898	Microbial collagenase ColA	zinc metallopeptidase	Peptidase M9 s.f.; Peptidase M9_N s.f.
NaN	NaN	NaN	NaN	NaN	NaN	NaN	NaN	26.2255	NaN	NaN	NaN	26.047	26.1641	NaN	NaN	NaN	NaN	NaN	NaN	NaN	NaN	NaN	NaN	NaN	NaN	NaN	NaN	Keep		1	1	29	2	1	47.3	2.7	1.7	116.91	0	29.442	209780000	10	NaN	26.1455	NaN	NaN	Microbial collagenase ColA	zinc metallopeptidase	Peptidase M9 s.f.; Peptidase M9_N s.f.
NaN	NaN	NaN	NaN	NaN	NaN	NaN	26.0991	26.426	26.1265	25.8642	25.7978	26.2718	25.8717	NaN	NaN	NaN	NaN	NaN	NaN	NaN	NaN	NaN	NaN	NaN	NaN	NaN	NaN	Keep		1	1	30	2	0	49.4	4.2	0	113.23	0	89.619	255490000	30	NaN	26.0653	NaN	NaN	Peptidase M9 (collagenase)	zinc metallopeptidase	Peptidase_M9 s.f.; Peptidase_M9_N s.f.
NaN	NaN	NaN	NaN	NaN	NaN	NaN	25.0266	25.4689	25.4436	25.392	25.6284	25.4524	25.6434	NaN	24.7451	23.7477	24.2489	24.5749	24.2292	24.4077	27.4546	26.5769	27.7689	27.1931	27.149	27.6542	27.0266	Keep	+	4.02396e-11	0	12	12	12	26.6	26.6	26.6	81.921	0	147.24	622680000	126	NaN	25.4365	24.3256	27.2605	Immune inhibitor A	peptidase M6 metallopeptidase	Peptidase_M6 s.f.
NaN	NaN	NaN	NaN	NaN	NaN	NaN	NaN	NaN	NaN	NaN	NaN	NaN	NaN	NaN	NaN	NaN	NaN	NaN	NaN	NaN	23.784	24.2572	24.4022	24.0405	24.3987	23.6059	24.5426	Keep		1	1	6	6	6	25.9	25.9	25.9	57.282	0	72.16	44047000	35	NaN	NaN	NaN	24.1473	Bacillolysin	zinc metallopeptidase	LasB (Peptidase_M4_C s.f.)
NaN	NaN	NaN	NaN	NaN	NaN	NaN	NaN	NaN	NaN	NaN	NaN	NaN	NaN	NaN	NaN	NaN	NaN	26.2384	NaN	NaN	27.0324	NaN	26.9987	26.8683	26.8963	26.8141	25.9677	Keep		1	1	18	1	1	53.2	4.3	4.3	45.905	0	13.234	323510000	22	NaN	NaN	26.2384	26.7629	Cell wall endopeptidase, family M23/M37 (99 % identity)	zinc metallopeptidase	Peptidase M23; CwlO1 s.f.
27.0542	26.9715	26.8694	27.4616	27.464	26.5603	27.424	27.136	27.3272	27.0996	27.3355	27.1056	26.9836	27.2788	27.5996	27.9951	27.7553	27.8589	27.8816	27.8223	27.8811	28.4569	26.5065	28.468	28.4085	28.3095	28.6681	27.0017	Keep	+	0.0029941	0.00307438	18	18	1	53.2	53.2	4.3	45.922	0	323.31	3648600000	366	27.115	27.1809	27.8277	27.9742	Cell wall endopeptidase, family M23/M37 (99 % identity)	zinc metallopeptidase	Peptidase M23; CwlO1 s.f.
24.0498	23.4375	23.7098	24.4707	24.5372	NaN	24.273	25.7804	25.281	25.2103	25.766	25.8527	25.4151	25.6888	25.325	26.2772	25.5924	26.1105	26.116	26.0969	26.3141	26.395	26.5039	27.1036	26.7674	26.6705	26.8852	26.6176	Keep	+	9.1092e-12	0	9	9	9	28.1	28.1	28.1	54.431	0	147.1	792960000	150	24.0796	25.5706	25.976	26.7062	Putative serine protease HtrA	serine protease	DegQ s.f.
27.7317	27.6877	27.7603	27.5555	27.5939	27.2957	27.5461	NaN	NaN	NaN	22.0885	NaN	NaN	NaN	22.8061	23.7487	22.605	23.6515	22.7925	23.9161	24.7795	NaN	NaN	NaN	NaN	NaN	NaN	NaN	Keep	+	1.11357e-08	0	21	21	2	53.2	53.2	7.3	68.833	0	323.31	1955800000	177	27.5959	22.0885	23.4713	NaN	Oligoendopeptidase, pepF/M3 family	zinc metallopeptidase	M3B_PepF_2 (GluZincin s.f.)
NaN	NaN	NaN	NaN	NaN	NaN	NaN	NaN	NaN	22.8938	23.0098	NaN	22.8652	23.0744	NaN	NaN	NaN	NaN	NaN	NaN	NaN	NaN	NaN	NaN	NaN	NaN	NaN	NaN	Keep		1	1	3	3	3	7	7	7	94.448	0	42.415	23633000	22	NaN	22.9608	NaN	NaN	Thermophilic serine proteinase	serine proteinase	Peptidases_S8_Thermitase_like; SLH; SLH; SLH
NaN	NaN	NaN	NaN	NaN	NaN	NaN	23.0137	22.8696	NaN	NaN	NaN	NaN	NaN	NaN	22.4114	NaN	NaN	NaN	NaN	23.0423	NaN	NaN	NaN	22.6496	NaN	NaN	NaN	Discard		0.575108	0.65701	2	2	2	6	6	6	76.281	0	18.832	39362000	23	NaN	22.9417	22.7269	22.6496	Thermophilic serine proteinase	serine proteinase	Peptidases_S8_S53; SLH; SLH; SLH
22.6886	22.2243	23.9032	23.1239	22.5993	23.9656	22.6645	NaN	NaN	NaN	NaN	NaN	NaN	NaN	NaN	NaN	NaN	NaN	NaN	NaN	NaN	NaN	NaN	NaN	NaN	NaN	NaN	NaN	Keep		1	1	6	6	6	24.8	24.8	24.8	49.056	0	63.303	86135000	29	23.0242	NaN	NaN	NaN	Peptidase M16 domain protein	zinc metallopeptidase	PqqL (Peptidase M16 s.f.)
24.5029	23.5695	23.2936	24.2965	23.945	23.4433	24.2535	NaN	NaN	NaN	NaN	NaN	NaN	NaN	NaN	NaN	NaN	NaN	NaN	NaN	NaN	NaN	NaN	NaN	NaN	NaN	NaN	NaN	Keep		1	1	6	6	6	31.7	31.7	31.7	47.075	0	103.55	133290000	49	23.9006	NaN	NaN	NaN	Specific processing protease-like protein	zinc metallopeptidase	PqqL (Peptidase M16 s.f.)
23.4143	23.1935	23.7144	23.236	23.413	NaN	23.6144	NaN	NaN	NaN	NaN	NaN	NaN	NaN	NaN	NaN	NaN	NaN	NaN	NaN	NaN	NaN	NaN	NaN	NaN	NaN	NaN	NaN	Keep		1	1	8	8	8	23.8	23.8	23.8	49.616	0	102.48	100400000	32	23.4309	NaN	NaN	NaN	Processing protease-like protein	zinc metallopeptidase	PqqL (Peptidase M16 C s.f.)
23.0128	NaN	22.7519	22.8858	22.572	22.7241	22.4701	NaN	NaN	NaN	NaN	NaN	NaN	NaN	NaN	NaN	NaN	NaN	NaN	NaN	NaN	NaN	NaN	NaN	NaN	NaN	NaN	NaN	Keep		1	1	5	5	5	29.9	29.9	29.9	45.915	0	77.368	60598000	22	22.7361	NaN	NaN	NaN	Peptidase T	zinc metallopeptidase	PRK05469 (Zinc peptidase-like s.f.)
24.7096	23.9652	24.8561	24.6054	24.094	25.2374	23.8651	NaN	NaN	23.941	21.9227	23.1161	22.4511	NaN	NaN	23.6759	NaN	NaN	23.0839	NaN	22.3564	NaN	23.697	NaN	22.189	23.2301	NaN	NaN	Keep	+	0.0049979	0.0043125	10	10	1	43.8	43.8	6.6	50.548	0	106.87	295290000	96	24.4761	22.8577	23.0388	23.0387	Peptidase M20	zinc metallopeptidase	M20_dipept_like_3 (Zinc peptidase-like s.f.)
NaN	21.7777	22.0292	NaN	NaN	NaN	NaN	NaN	NaN	NaN	NaN	NaN	NaN	NaN	NaN	NaN	NaN	NaN	NaN	NaN	22.4614	NaN	NaN	NaN	NaN	NaN	NaN	NaN	Discard		1	1	2	2	2	5.4	5.4	5.4	52.468	0	12.547	31232000	14	21.9034	NaN	22.4614	NaN	Putative dipeptidase YtjP	zinc metallopeptidase	M20_PepV (Zinc peptidase-like s.f.)
NaN	NaN	NaN	NaN	NaN	22.5758	NaN	NaN	NaN	NaN	NaN	NaN	NaN	NaN	NaN	NaN	NaN	NaN	NaN	NaN	NaN	NaN	NaN	NaN	NaN	NaN	NaN	NaN	Discard		1	1	3	3	3	10.7	10.7	10.7	69.142	0	28.117	29141000	8	22.5758	NaN	NaN	NaN	Oligoendopeptidase F-like protein	zinc metallopeptidase	M3B_PepF_3 (GluZincin s.f.)
23.3158	23.6967	23.6458	23.3426	23.0237	23.4024	23.3886	NaN	NaN	NaN	NaN	NaN	NaN	NaN	NaN	NaN	NaN	NaN	NaN	NaN	NaN	NaN	NaN	NaN	NaN	NaN	NaN	NaN	Keep		1	1	4	4	4	45.2	45.2	45.2	19.781	0	54.62	108450000	32	23.4022	NaN	NaN	NaN	Peptidase C56 family protein	type 1 glutamine amidotransferase	GATase1_PfpI_like
NaN	21.8217	NaN	NaN	NaN	NaN	NaN	NaN	NaN	NaN	NaN	NaN	NaN	NaN	NaN	NaN	NaN	NaN	NaN	NaN	NaN	NaN	NaN	NaN	NaN	NaN	NaN	NaN	Discard		1	1	2	2	2	8.1	8.1	8.1	46.246	0.0011148	11.907	12169000	5	21.8217	NaN	NaN	NaN	ATP-dependent Clp protease ATP-binding subunit ClpX	ATP-dependent protease(subunit)	clpX
NaN	NaN	NaN	NaN	NaN	NaN	NaN	NaN	NaN	NaN	NaN	NaN	22.7039	NaN	NaN	NaN	NaN	NaN	NaN	NaN	NaN	NaN	NaN	NaN	NaN	NaN	NaN	NaN	Discard		1	1	1	1	1	14	14	14	21.337	0	27.741	37545000	10	NaN	22.7039	NaN	NaN	ATP-dependent Clp protease proteolytic subunit	ATP-dependent protease(subunit)	clpP (crotonase-like s.f.)
NaN	26.035	25.4977	25.1933	25.047	25.5647	25.3493	NaN	NaN	NaN	NaN	NaN	NaN	NaN	26.4046	26.4142	26.1401	26.2577	26.1308	26.6794	26.3782	28.3858	25.6543	27.8349	27.6952	27.7437	27.672	27.0358	Keep	+	3.28914e-05	4.87805e-05	6	6	1	43.3	43.3	9.3	31.386	0	216.27	1164500000	146	25.4478	NaN	26.3435	27.4317	Putative endopeptidase LytE	cysteine peptidase / copper amine oxidase	NLPC_P60; Cu_amine_oxidN1
NaN	NaN	NaN	NaN	NaN	23.6982	23.3347	NaN	NaN	NaN	NaN	NaN	NaN	NaN	NaN	NaN	NaN	NaN	NaN	NaN	NaN	NaN	NaN	NaN	NaN	NaN	NaN	NaN	Discard		1	1	3	3	3	25.6	25.6	25.6	27.573	0	38.736	98743000	23	23.5164	NaN	NaN	NaN	Methionine aminopeptidase	metallopeptidase family M24	PRK05716 (APP_MetAP s.f.)
NaN	NaN	NaN	23.8406	23.9466	NaN	NaN	NaN	NaN	NaN	NaN	NaN	NaN	NaN	NaN	23.9711	NaN	NaN	24.3509	NaN	NaN	NaN	NaN	NaN	NaN	NaN	NaN	NaN	Discard		0.307786	0.311803	5	5	5	30.2	30.2	30.2	33.474	0	36.1	130430000	27	23.8936	NaN	24.161	NaN	Leucyl aminopeptidase	thermophilic metalloprotease (M29)	Peptidase_M29 s.f.
NaN	NaN	NaN	NaN	NaN	NaN	NaN	NaN	NaN	NaN	NaN	NaN	NaN	NaN	NaN	NaN	NaN	NaN	NaN	NaN	21.501	NaN	NaN	NaN	NaN	NaN	NaN	NaN	Discard		1	1	2	2	2	9.8	9.8	9.8	45.783	0.0021482	11.187	10743000	3	NaN	NaN	21.501	NaN	Aminopeptidase AmpS	thermophilic metalloprotease (M29)	Peptidase_M29
23.1867	23.0177	23.9314	23.6466	23.6608	23.3522	23.6251	NaN	NaN	NaN	NaN	NaN	NaN	NaN	NaN	NaN	NaN	NaN	NaN	NaN	NaN	NaN	NaN	NaN	22.9935	NaN	NaN	NaN	Keep		1	1	5	5	5	29.8	29.8	29.8	38.169	0	110.3	135880000	34	23.4886	NaN	NaN	22.9935	Aminopeptidase-like protein	Xaa-Pro aminopeptidase (Peptidase M24)	PepP
NaN	NaN	NaN	NaN	NaN	NaN	NaN	NaN	NaN	NaN	NaN	NaN	NaN	NaN	NaN	NaN	NaN	NaN	NaN	NaN	NaN	NaN	NaN	NaN	22.9915	NaN	NaN	NaN	Discard		1	1	2	2	2	9.4	9.4	9.4	45.353	0	20.379	38766000	16	NaN	NaN	NaN	22.9915	D-alanyl-D-alanine carboxypeptidase-like protein	D-alanyl-D-alanine carboxypeptidase	DacC (PBP5_C s.f.)
25.5757	26.2503	26.232	26.2593	26.4303	26.1659	26.6306	NaN	NaN	NaN	NaN	NaN	NaN	NaN	NaN	24.5194	NaN	NaN	NaN	23.3108	24.5189	NaN	24.383	NaN	23.5789	NaN	NaN	24.163	Keep	+	2.13336e-05	5.06329e-05	15	15	1	51.8	51.8	4.2	58.682	0	200.01	788310000	128	26.2206	NaN	24.1164	24.0416	Metal-dependent carboxypeptidase	thermostable carboxypeptidase (M32)	M32_Taq (GluZincin s.f.)
22.4811	22.7455	NaN	NaN	NaN	NaN	21.6641	NaN	NaN	NaN	NaN	NaN	NaN	NaN	NaN	NaN	NaN	NaN	NaN	NaN	NaN	NaN	NaN	NaN	NaN	NaN	NaN	NaN	Keep		1	1	4	4	4	10.2	10.2	10.2	75.381	0	28.437	30429000	12	22.2969	NaN	NaN	NaN	ATP-dependent zinc metalloprotease/cell division protein Fts	zinc metalloprotease - ATP-dependent metallopeptidase FtsH/Yme1/Tma family	FtsH_fam; FtsH_ext
NaN	NaN	NaN	NaN	NaN	22.6752	NaN	NaN	NaN	NaN	NaN	NaN	NaN	NaN	NaN	NaN	NaN	NaN	NaN	NaN	NaN	NaN	NaN	NaN	NaN	NaN	NaN	NaN	Discard		1	1	5	5	5	18.1	18.1	18.1	42.187	0	38.147	47551000	18	22.6752	NaN	NaN	NaN	Thermophilic metalloprotease, M29 family	Leucyl aminopeptidase (aminopeptidase T) M29	AmpS (Peptidase_M29 s.f.)
NaN	NaN	NaN	NaN	NaN	NaN	NaN	NaN	NaN	NaN	NaN	NaN	NaN	NaN	NaN	NaN	NaN	23.966	23.7588	NaN	NaN	23.942	NaN	24.2169	24.096	23.7777	24.2424	NaN	Keep		0.272202	0.271689	6	6	6	20.3	20.3	20.3	50.041	0	79.75	61804000	39	NaN	NaN	23.8624	24.055	PDZ-containing carboxyl-terminal protease processing protease-like protein	serine-type peptidase with putative peptidoglycan binding domain	CtpA; PG_binding_1
NaN	NaN	NaN	24.3095	NaN	NaN	NaN	NaN	NaN	NaN	NaN	NaN	NaN	NaN	24.4024	NaN	24.4298	24.6739	24.6774	25.0276	24.414	24.2889	NaN	24.7019	25.9855	25.4536	24.5674	24.0827	Keep		0.457686	0.489042	11	11	6	25.8	25.8	13.7	97.676	0	196.15	219470000	61	24.3095	NaN	24.6042	24.8467	Toxin-like protein	similar to Vip1 [B. thuringiensis]	Binary_toxB s.f.; PA14 s.f.
NaN	NaN	NaN	NaN	NaN	NaN	NaN	NaN	NaN	NaN	NaN	NaN	NaN	NaN	30.6307	30.5814	30.7002	30.8408	30.7228	30.6911	30.635	30.1683	29.0307	29.2645	29.6585	29.4864	29.2878	29.2374	Keep	+	1.93101e-06	6.06061e-05	16	16	16	64.8	64.8	64.8	35.578	0	323.31	8395800000	301	NaN	NaN	30.686	29.4477	Epsilon-toxin type B	Aerolysin-like toxin	ETX_MTX2 s.f.
NaN	NaN	NaN	NaN	NaN	NaN	NaN	NaN	NaN	NaN	NaN	NaN	NaN	NaN	25.1051	24.6302	25.0078	24.76	24.4309	24.8878	25.1023	24.8714	NaN	NaN	24.8485	24.2189	24.2805	NaN	Keep		0.144365	0.134605	4	4	4	29	29	29	23.825	0	37.806	154680000	29	NaN	NaN	24.8463	24.5548	Toxin-like protein	----	----
NaN	NaN	NaN	NaN	NaN	NaN	NaN	22.4311	NaN	22.8006	NaN	NaN	NaN	NaN	NaN	NaN	NaN	NaN	NaN	NaN	NaN	NaN	NaN	NaN	NaN	NaN	NaN	NaN	Discard		1	1	2	2	2	6.2	6.2	6.2	47.207	0	14.158	17669000	10	NaN	22.6159	NaN	NaN	Toxin-like protein	----	----
NaN	NaN	NaN	NaN	NaN	NaN	NaN	NaN	NaN	NaN	NaN	NaN	NaN	NaN	NaN	NaN	NaN	NaN	NaN	NaN	NaN	NaN	NaN	NaN	24.4983	24.2637	NaN	NaN	Discard		1	1	4	4	4	23.2	23.2	23.2	37.084	0	26.197	24854000	11	NaN	NaN	NaN	24.381	Toxin-like protein	----	----
NaN	NaN	NaN	NaN	NaN	NaN	NaN	NaN	NaN	NaN	NaN	NaN	NaN	NaN	28.7902	28.0144	28.6116	28.4733	28.3503	28.3444	27.7688	25.0361	NaN	25.2962	23.7463	22.9123	24.3997	NaN	Keep	+	1.17891e-06	6.45161e-05	19	18	17	39.6	37.1	35.5	98.448	0	323.31	1232800000	173	NaN	NaN	28.3362	24.2781	Uncharacterized protein (similar to Toxin 1 ~ Plx1)	similar to mosquitocidal toxin [L. sphaericus]	Enterotoxin_a s.f.; RICIN, RICIN, RICIN, RicinB_lectin_2
NaN	NaN	NaN	NaN	NaN	NaN	NaN	NaN	NaN	NaN	NaN	NaN	NaN	NaN	29.4243	31.0402	29.8614	30.6075	30.5497	30.5004	30.4149	28.582	NaN	28.1425	26.7318	26.4864	28.4159	24.4945	Keep	+	0.000345466	0.000633663	32	32	30	60.7	60.7	56.7	100.99	0	323.31	5937800000	350	NaN	NaN	30.3426	27.1422	Uncharacterized protein (similar to Toxin 1 ~ Plx1)	similar to mosquitocidal toxin [L. sphaericus]	Enterotoxin_a s.f.; RICIN, RICIN, RICIN
26.0512	23.8224	24.4931	26.249	26.1261	NaN	25.9295	26.5783	26.4888	26.8643	26.362	26.3608	26.1999	26.292	28.702	29.1553	28.7875	28.7735	28.8449	28.6897	28.8393	29.9239	27.4827	29.8936	29.1153	29.0657	NaN	28.2662	Keep	+	2.96485e-09	0	2	2	2	19.2	19.2	19.2	13.948	0	38.24	3810300000	86	25.4452	26.4494	28.8275	28.9579	Putative bacteriocin	antibacterial toxin	Lactococcin_972 s.f.
24.5874	24.0702	NaN	24.71	24.0713	23.9383	24.3279	29.1231	29.3371	27.0246	27.6174	27.2841	27.0707	24.7177	NaN	NaN	NaN	NaN	NaN	NaN	NaN	NaN	NaN	NaN	NaN	NaN	NaN	NaN	Keep	+	0.000450172	0.000685714	28	27	5	39.7	39.7	7.3	108.65	0	323.31	1227300000	164	24.2842	27.4535	NaN	NaN	S-layer protein (SplA)	surface recognition, virulence factor carrier	SLH, SLH
NaN	NaN	NaN	NaN	NaN	NaN	NaN	26.0855	26.1958	25.8503	25.935	26.1136	26.1647	26.2525	24.7789	25.2118	25.1997	25.1179	25.0862	25.0748	25.5322	26.566	24.4079	26.489	26.7612	26.8186	26.7173	25.2836	Keep	+	0.00536742	0.00452308	12	12	12	49.2	49.2	49.2	42.914	0	221.94	598130000	173	NaN	26.0853	25.1431	26.1491	S-layer domain-containing protein	surface recognition, virulence factor carrier	SLH
NaN	NaN	NaN	NaN	NaN	NaN	NaN	28.9722	28.8906	27.7226	28.5098	28.3479	27.9151	27.3095	28.6921	28.9341	28.722	28.8317	28.7125	28.8643	28.8999	29.7941	27.9211	29.3599	29.5643	29.1237	29.3206	28.6349	Keep	+	0.017466	0.0182446	49	49	2	52	52	2	141.81	0	323.31	4497600000	686	NaN	28.2382	28.8081	29.1027	S-layer protein	surface recognition, virulence factor carrier	SLH; SLH
NaN	NaN	NaN	NaN	NaN	NaN	NaN	NaN	NaN	NaN	NaN	NaN	NaN	NaN	34.5351	34.4997	34.5141	34.5646	34.4437	34.5377	34.4511	32.8859	31.6867	32.6421	32.7465	32.5244	32.8819	32.1053	Keep	+	5.48229e-08	0	79	79	2	71.4	71.4	2.7	115.06	0	323.31	102790000000	1391	NaN	NaN	34.5066	32.4961	S-layer protein	surface recognition, virulence factor carrier	SEC10/PgrA ( Surf_Exclu_PgrA s.f.); SLH
26.5522	25.9169	26.0615	27.3572	27.8711	25.5352	28.7748	NaN	NaN	NaN	NaN	NaN	NaN	NaN	NaN	NaN	NaN	NaN	NaN	NaN	NaN	NaN	NaN	NaN	NaN	NaN	NaN	NaN	Keep		1	1	11	11	11	48.2	48.2	48.2	42.423	0	293.85	1315400000	85	26.867	NaN	NaN	NaN	Phage major capsid protein	Phage capsid protein	Phage_capsid s.f.
23.3705	22.6072	NaN	NaN	NaN	NaN	NaN	NaN	NaN	NaN	NaN	NaN	NaN	NaN	NaN	NaN	NaN	NaN	NaN	NaN	NaN	NaN	NaN	NaN	NaN	NaN	NaN	NaN	Discard		1	1	3	3	3	9.8	9.8	9.8	44.789	0	19.847	31252000	7	22.9889	NaN	NaN	NaN	Phage major capsid protein, HK97 family	Phage capsid protein	Phage_capsid s.f.
NaN	NaN	NaN	NaN	NaN	NaN	23.9106	NaN	NaN	NaN	NaN	NaN	NaN	NaN	NaN	NaN	NaN	NaN	NaN	NaN	NaN	NaN	NaN	NaN	NaN	NaN	NaN	NaN	Discard		1	1	3	3	3	83.3	83.3	83.3	6.9096	0	50.49	21898000	7	23.9106	NaN	NaN	NaN	Uncharacterized protein	Phage protein	----
NaN	NaN	22.946	23.0678	23.22	NaN	23.5769	NaN	NaN	NaN	NaN	NaN	NaN	NaN	NaN	NaN	NaN	NaN	NaN	NaN	NaN	NaN	NaN	NaN	NaN	NaN	NaN	NaN	Keep		1	1	2	2	2	45.2	45.2	45.2	14.003	0	74.035	76743000	12	23.2027	NaN	NaN	NaN	Uncharacterized protein	Phage protein	----
21.8231	NaN	NaN	NaN	NaN	21.8201	NaN	NaN	NaN	NaN	NaN	NaN	NaN	NaN	NaN	NaN	NaN	NaN	NaN	NaN	NaN	NaN	NaN	NaN	NaN	NaN	NaN	NaN	Discard		1	1	3	3	3	25.6	25.6	25.6	19.149	0	21.292	18596000	7	21.8216	NaN	NaN	NaN	Uncharacterized protein	Phage protein	----
NaN	22.6723	22.1931	NaN	NaN	NaN	NaN	NaN	NaN	NaN	NaN	NaN	NaN	NaN	NaN	NaN	NaN	NaN	NaN	NaN	NaN	NaN	NaN	NaN	NaN	NaN	NaN	NaN	Discard		1	1	3	3	3	22	22	22	29.053	0	21.804	28766000	7	22.4327	NaN	NaN	NaN	Bacteriophage regulatory protein, Rha family	phage regulatory protein	Phage_pRha s.f.; Rabaptin s.f.
NaN	NaN	22.8387	NaN	NaN	NaN	NaN	NaN	NaN	NaN	NaN	NaN	NaN	NaN	23.3818	NaN	23.1951	23.703	23.4176	NaN	NaN	NaN	NaN	NaN	NaN	NaN	NaN	NaN	Keep		1	1	6	6	3	19.9	19.9	10.6	48.861	0	41.688	43095000	25	22.8387	NaN	23.4244	NaN	9BACL Phage protein	Phage tail sheath protein, bacteria infection	Phage_sheath_1
NaN	NaN	NaN	NaN	NaN	NaN	NaN	NaN	NaN	NaN	NaN	NaN	NaN	NaN	NaN	NaN	22.2605	NaN	NaN	NaN	NaN	NaN	NaN	NaN	NaN	NaN	NaN	NaN	Discard		1	1	3	3	3	12.1	12.1	12.1	38.633	0	18.166	6841300	6	NaN	NaN	22.2605	NaN	Putative major capsid protein	stabilisation condensed form DNA molecule phage heads	Phage_cap_E s.f.
NaN	NaN	NaN	NaN	NaN	NaN	NaN	NaN	NaN	NaN	NaN	NaN	NaN	NaN	NaN	NaN	NaN	23.1649	22.7544	NaN	NaN	NaN	NaN	NaN	NaN	NaN	NaN	NaN	Discard		1	1	2	2	2	12.6	12.6	12.6	23.041	0.0011025	11.589	10565000	5	NaN	NaN	22.9597	NaN	Phage minor structural protein GP20	Phage protein	Phage_GP20 (Prefoldin s.f.)
NaN	22.6931	23.0381	23.2952	NaN	22.7929	23.6358	NaN	NaN	NaN	NaN	NaN	NaN	NaN	NaN	23.9091	24.8631	24.5782	24.7554	NaN	NaN	NaN	NaN	NaN	NaN	NaN	NaN	NaN	Keep	+	0.00111471	0.00135652	5	5	5	52.5	52.5	52.5	15.902	0	42.849	126760000	33	23.091	NaN	24.5264	NaN	Phage protein	Phage tail assembly chaperone protein	Phage_TAC_5 s.f.
NaN	NaN	NaN	NaN	NaN	NaN	NaN	NaN	NaN	NaN	NaN	NaN	NaN	NaN	NaN	22.8109	22.4028	23.0481	22.6469	NaN	23.6883	NaN	23.1605	NaN	NaN	NaN	NaN	NaN	Keep		1	1	4	4	4	32.5	32.5	32.5	18.576	0	28.533	35040000	24	NaN	NaN	22.9194	23.1605	UPF0234 protein	bacteriophage transcription control	YajQ_like
24.9835	NaN	NaN	NaN	24.8054	NaN	24.6447	NaN	NaN	NaN	NaN	NaN	NaN	NaN	NaN	NaN	NaN	NaN	NaN	NaN	NaN	NaN	NaN	NaN	NaN	NaN	NaN	NaN	Keep		1	1	2	2	2	22.5	22.5	22.5	8.0461	0	14.341	167240000	10	24.8112	NaN	NaN	NaN	Uncharacterized protein	Phage	----
NaN	NaN	NaN	NaN	NaN	NaN	21.3432	NaN	NaN	NaN	NaN	NaN	NaN	NaN	NaN	NaN	NaN	NaN	NaN	NaN	NaN	NaN	NaN	NaN	NaN	NaN	NaN	NaN	Discard		1	1	1	1	1	35.8	35.8	35.8	6.4713	0.0020725	9.7576	4460900	2	21.3432	NaN	NaN	NaN		Phage
NaN	NaN	NaN	NaN	20.6351	NaN	NaN	NaN	NaN	NaN	NaN	NaN	NaN	NaN	NaN	NaN	NaN	NaN	NaN	NaN	NaN	NaN	NaN	NaN	NaN	NaN	NaN	NaN	Discard		1	1	3	3	3	13.3	13.3	13.3	46.547	0	16.387	5091300	2	20.6351	NaN	NaN	NaN		Phage
NaN	NaN	NaN	NaN	NaN	NaN	23.5747	NaN	NaN	NaN	NaN	NaN	NaN	NaN	NaN	NaN	NaN	NaN	NaN	NaN	NaN	NaN	NaN	NaN	NaN	NaN	NaN	NaN	Discard		1	1	4	2	2	35.1	25.4	25.4	15.606	0	12.914	14560000	3	23.5747	NaN	NaN	NaN		Phage
NaN	NaN	NaN	NaN	NaN	NaN	22.3235	NaN	NaN	NaN	NaN	NaN	NaN	NaN	NaN	NaN	NaN	NaN	NaN	NaN	NaN	NaN	NaN	NaN	NaN	NaN	NaN	NaN	Discard		1	1	2	2	2	29.4	29.4	29.4	5.6403	0	86.126	5460600	4	22.3235	NaN	NaN	NaN		Phage
NaN	NaN	NaN	NaN	NaN	NaN	21.8114	NaN	NaN	NaN	NaN	NaN	NaN	NaN	NaN	NaN	NaN	NaN	NaN	NaN	NaN	NaN	NaN	NaN	NaN	NaN	NaN	NaN	Discard		1	1	1	1	1	16.5	16.5	16.5	9.982	0.0053097	6.7233	24809000	7	21.8114	NaN	NaN	NaN		Phage
NaN	NaN	NaN	NaN	NaN	NaN	20.2414	NaN	NaN	NaN	NaN	NaN	NaN	NaN	NaN	NaN	NaN	NaN	NaN	NaN	NaN	NaN	NaN	NaN	NaN	NaN	NaN	NaN	Discard		1	1	1	1	1	23.6	23.6	23.6	12.417	0	17.355	8389900	4	20.2414	NaN	NaN	NaN		Phage
NaN	NaN	NaN	NaN	NaN	NaN	NaN	NaN	NaN	NaN	NaN	NaN	20.016	NaN	NaN	NaN	NaN	NaN	NaN	NaN	NaN	NaN	NaN	NaN	NaN	NaN	NaN	NaN	Discard		1	1	1	1	1	15.5	15.5	15.5	12.668	0.0027076	6.9217	1786900	4	NaN	20.016	NaN	NaN		Phage
NaN	NaN	NaN	NaN	NaN	NaN	NaN	NaN	NaN	NaN	NaN	NaN	NaN	NaN	NaN	NaN	NaN	NaN	NaN	NaN	NaN	NaN	NaN	NaN	NaN	NaN	NaN	23.0387	Discard		1	1	1	1	1	1.7	1.7	1.7	86.418	0.0052632	6.6551	32031000	14	NaN	NaN	NaN	23.0387		Phage
NaN	NaN	NaN	NaN	NaN	NaN	20.7104	NaN	NaN	NaN	NaN	NaN	NaN	NaN	NaN	NaN	NaN	NaN	NaN	NaN	NaN	NaN	NaN	NaN	NaN	NaN	NaN	NaN	Discard		1	1	4	1	1	13.3	4.1	4.1	49.032	0.008673	6.5456	5939000	3	20.7104	NaN	NaN	NaN		Phage
NaN	NaN	NaN	NaN	NaN	NaN	21.4752	NaN	NaN	NaN	NaN	NaN	NaN	NaN	NaN	NaN	NaN	NaN	NaN	NaN	NaN	NaN	NaN	NaN	NaN	NaN	NaN	NaN	Discard		1	1	2	2	1	17.8	17.8	8.6	18.807	0	13.557	13019000	6	21.4752	NaN	NaN	NaN		Phage
NaN	NaN	NaN	NaN	NaN	NaN	20.7636	NaN	NaN	NaN	NaN	NaN	NaN	NaN	NaN	NaN	NaN	NaN	NaN	NaN	NaN	NaN	NaN	NaN	NaN	NaN	NaN	NaN	Discard		1	1	1	1	1	15.5	15.5	15.5	12.735	0.0020555	9.4921	12642000	7	20.7636	NaN	NaN	NaN		Phage
NaN	NaN	NaN	NaN	NaN	NaN	NaN	NaN	NaN	NaN	NaN	NaN	NaN	NaN	NaN	NaN	NaN	NaN	NaN	NaN	NaN	24.6705	24.2657	24.034	25.2484	24.3697	23.8541	24.184	Keep		1	1	9	9	9	20.2	20.2	20.2	87.014	0	81.924	59388000	29	NaN	NaN	NaN	24.3752	Spore cortex-lytic enzyme	bacterial lysis	GH25_BacA-like; PGRP
NaN	NaN	NaN	NaN	NaN	NaN	NaN	24.3543	24.2526	NaN	24.1332	NaN	24.8908	24.6706	24.1308	24.5852	24.5371	24.901	25.1102	24.9542	24.8636	24.5384	24.5596	24.4606	24.7405	24.423	24.0633	24.9391	Keep		0.309114	0.311891	8	8	8	17.8	17.8	17.8	83.846	0	87.731	234050000	77	NaN	24.4603	24.726	24.5321	Penicillin-binding protein 2B	penicillin-binding protein	PBP_dimer s.f.; PASTA s.f.
NaN	NaN	NaN	NaN	NaN	NaN	NaN	NaN	NaN	NaN	NaN	NaN	NaN	NaN	NaN	23.3704	22.9078	22.7993	22.9767	22.9725	NaN	24.5426	NaN	25.865	25.9443	25.6414	25.6289	23.9256	Keep	+	0.00023382	0.000204082	15	15	15	40	40	40	77.263	0	186.91	128540000	77	NaN	NaN	23.0054	25.258	Penicillin-binding protein 2B	penicillin-binding protein	PBP_dimer s.f.; PASTA s.f.
23.1798	22.8418	23.0555	NaN	NaN	22.8247	NaN	NaN	NaN	NaN	NaN	NaN	NaN	NaN	NaN	NaN	NaN	NaN	NaN	NaN	NaN	NaN	NaN	NaN	NaN	NaN	NaN	NaN	Keep		1	1	2	2	2	25	25	25	14.312	0	18.274	55417000	12	22.9754	NaN	NaN	NaN	Sporulation initiation phosphotransferase F	sporulation initiation	YesN s.f.
NaN	23.0004	NaN	NaN	22.4453	NaN	NaN	NaN	NaN	NaN	NaN	NaN	NaN	NaN	NaN	NaN	NaN	NaN	NaN	NaN	NaN	NaN	NaN	NaN	NaN	NaN	NaN	NaN	Discard		1	1	3	3	3	35.8	35.8	35.8	18.08	0	16.902	34572000	8	22.7229	NaN	NaN	NaN	Stage V sporulation protein T	sporulation/germination	spore_V_T s.f.
NaN	NaN	NaN	NaN	NaN	NaN	NaN	26.2767	26.5166	25.2893	25.7855	25.3925	25.2244	25.0367	26.8423	27.0871	26.9937	27.2752	27.0992	26.7411	27.1392	26.0874	23.7587	25.3914	25.9841	25.7454	25.6511	25.8422	Keep	+	0.00014132	8.79121e-05	20	20	4	42.9	42.9	9.8	79.984	0	323.31	836230000	176	NaN	25.646	27.0254	25.4943	SpoIID/LytB domain-containing protein	sporulation	SpoIID_LytB
22.4324	NaN	NaN	NaN	21.416	NaN	22.8529	24.6195	22.7284	25.0943	24.9649	24.8864	24.6969	23.5139	26.9905	28.1828	27.7037	27.6423	27.6046	27.7283	28.2657	28.9758	27.6988	28.9783	29.0407	28.7443	28.937	28.2655	Keep	+	2.56079e-12	0	20	20	20	46.5	46.5	46.5	61.351	0	323.31	2067300000	255	22.2338	24.3578	27.7311	28.6629	Dipeptide-binding protein DppE	sporulation	PBP2_OppA (PBP2_NikA_DppA_OppA_like s.f.)
NaN	NaN	NaN	NaN	NaN	NaN	NaN	NaN	NaN	NaN	NaN	NaN	NaN	NaN	NaN	NaN	NaN	NaN	NaN	NaN	NaN	NaN	NaN	NaN	23.5946	NaN	NaN	NaN	Discard		1	1	4	4	4	9.9	9.9	9.9	63.483	0	23.577	9418800	6	NaN	NaN	NaN	23.5946	CRISPR-associated RAMP Crm2 family protein	CRISPR-Cas defense system against pathogens	Cas10_III s.f.
NaN	NaN	NaN	NaN	NaN	NaN	NaN	NaN	NaN	NaN	NaN	NaN	NaN	NaN	NaN	NaN	NaN	NaN	NaN	NaN	NaN	NaN	NaN	NaN	NaN	NaN	20.9227	NaN	Discard		1	1	3	3	3	27.7	27.7	27.7	25.934	0	17.354	7805000	5	NaN	NaN	NaN	20.9227	Type III-B CRISPR module RAMP protein Cmr6	CRISPR-Cas defense system against pathogens	RAMP_I_III s.f.; RAMP_I_III s.f.
NaN	NaN	NaN	NaN	NaN	NaN	NaN	NaN	NaN	NaN	NaN	NaN	NaN	NaN	NaN	NaN	NaN	NaN	NaN	NaN	NaN	24.6407	24.208	23.6033	24.3881	23.9696	23.7855	23.8629	Keep		1	1	5	5	5	27.3	27.3	27.3	41.269	0	43.503	51008000	28	NaN	NaN	NaN	24.0654	CRISPR-associated protein, Cmr3 family	CRISPR-Cas defense system against pathogens	RAMP_I_III s.f.
NaN	NaN	NaN	NaN	NaN	NaN	NaN	NaN	NaN	NaN	NaN	NaN	NaN	NaN	NaN	NaN	NaN	NaN	NaN	NaN	NaN	NaN	NaN	23.2617	NaN	NaN	NaN	NaN	Discard		1	1	3	3	3	34.7	34.7	34.7	13.949	0	17.102	19889000	9	NaN	NaN	NaN	23.2617	CRISPR-associated protein, Cmr5	CRISPR-Cas defense system against pathogens	Cas_Cmr5
NaN	NaN	NaN	NaN	21.877	NaN	21.5524	NaN	NaN	NaN	NaN	NaN	NaN	NaN	NaN	NaN	NaN	NaN	NaN	NaN	NaN	NaN	NaN	NaN	NaN	NaN	NaN	NaN	Discard		1	1	3	3	3	15.8	15.8	15.8	33.97	0	18.574	11668000	7	21.7147	NaN	NaN	NaN	CRISPR-associated protein	CRISPR-Cas defense system against pathogens	Cas7_I-C s.f.
NaN	NaN	NaN	NaN	NaN	NaN	NaN	NaN	NaN	NaN	NaN	NaN	NaN	NaN	NaN	NaN	NaN	NaN	NaN	NaN	NaN	26.2267	24.67	24.5617	25.978	25.1155	24.6941	24.9872	Keep		1	1	8	8	8	42	42	42	33.983	0	104.86	107580000	27	NaN	NaN	NaN	25.1762	CRISPR-associated RAMP protein, Cmr4 family	CRISPR-Cas defense system against pathogens	RAMP_I_III s.f.
NaN	NaN	NaN	NaN	NaN	NaN	NaN	29.7833	29.8716	29.8081	29.6803	29.6647	29.7556	29.8622	27.0169	27.4268	27.1104	26.8555	27.1751	26.9588	27.1261	27.501	26.6602	27.4178	27.697	27.7028	27.5608	26.7859	Keep	+	3.99512e-13	0	19	19	19	57.8	57.8	57.8	44.266	0	323.31	4257100000	284	NaN	29.7751	27.0957	27.3322	Polysaccharide deacetylase	osm. stability, cell shape, polysacch. modif.	GHL13 s.f.; Cu_amine_oxidN1
NaN	NaN	NaN	NaN	NaN	NaN	NaN	NaN	NaN	NaN	NaN	NaN	NaN	NaN	NaN	NaN	NaN	NaN	NaN	NaN	NaN	NaN	NaN	NaN	NaN	NaN	22.6018	NaN	Discard		1	1	2	2	2	15.7	15.7	15.7	29.744	0	12.687	7022300	5	NaN	NaN	NaN	22.6018	Polysaccharide deacetylase	osm. stability, cell shape, polysacch. modif.	CE4_NodB_like_6s_7s
NaN	NaN	NaN	NaN	NaN	NaN	NaN	25.1534	25.3018	25.2056	25.1464	25.044	25.3575	25.4769	NaN	24.2985	24.1896	24.1801	24.5727	NaN	NaN	24.2454	NaN	24.3275	24.7611	24.0144	24.3058	NaN	Keep	+	2.32437e-06	5.88235e-05	6	6	6	29.5	29.5	29.5	33.626	0	85.778	227640000	60	NaN	25.2408	24.3102	24.3308	Polysaccharide deacetylase	osm. stability, cell shape, polysacch. modif.	CE4_NodB_like_6s_7s
NaN	NaN	NaN	NaN	NaN	NaN	NaN	NaN	NaN	NaN	NaN	NaN	NaN	NaN	24.9274	25.1459	24.9141	24.9478	24.9276	24.821	24.8197	24.8342	NaN	24.7607	24.9292	25.0515	24.7255	24.8092	Keep		0.248956	0.244581	8	8	3	30.7	30.7	9.4	31.701	0	73.187	183450000	69	NaN	NaN	24.9291	24.8517	Polysaccharide deacetylase YheN	polysacch. modif., resistance to host lysozyme ?	CE4_SmPgdA_like
NaN	NaN	NaN	NaN	NaN	NaN	NaN	NaN	NaN	NaN	NaN	NaN	NaN	NaN	NaN	NaN	NaN	NaN	NaN	NaN	22.4323	NaN	NaN	NaN	NaN	NaN	NaN	NaN	Discard		1	1	2	2	2	20.1	20.1	20.1	23.213	0	25.068	8371600	9	NaN	NaN	22.4323	NaN	Superoxide dismutase	antioxidant	SodA (Sod_Fe_C s.f.)
30.4485	30.361	30.5414	30.3014	30.3634	30.2693	30.0581	29.1165	28.817	29.0737	28.9011	28.8418	28.9244	28.9266	28.5456	28.8815	28.8258	28.9185	28.7466	28.7222	28.9936	28.4746	29.144	28.4546	28.8006	28.6043	28.5557	29.0157	Keep	+	1.05415e-14	0	10	10	10	84.3	84.3	84.3	22.669	0	323.31	18730000000	549	30.3347	28.943	28.8048	28.7214	Superoxide dismutase	antioxidant	SodA (Sod_Fe_C s.f.)
26.5455	26.399	26.693	26.0845	26.6026	26.1413	26.1278	26.1178	25.7287	26.4166	26.5332	25.9537	25.5274	26.0479	26.1683	25.9121	26.2157	26.1516	NaN	26.6278	26.0691	NaN	NaN	25.2069	NaN	NaN	25.083	NaN	Keep	+	0.000407048	0.000692308	5	5	2	59	59	18.1	11.624	0	130.19	1821100000	100	26.3705	26.0465	26.1908	25.145	Thioredoxin	antioxidant	thioredoxin
27.2644	27.0882	27.0749	26.9973	26.9858	27.123	27.1459	26.4142	26.1618	26.5149	26.8424	26.6399	26.4677	26.4175	NaN	26.6363	26.6053	26.556	26.5437	26.379	26.9092	26.3636	26.6431	26.1947	26.4169	26.345	26.2992	26.4174	Keep	+	9.44783e-08	0	5	5	5	59.2	59.2	59.2	11.299	0	130.99	2336600000	107	27.0971	26.4941	26.6049	26.3828	Thioredoxin	antioxidant	thioredoxin
28.8847	28.7806	28.9889	28.5251	28.5801	28.888	28.41	27.4201	27.4907	27.193	27.9218	27.5965	27.4934	27.5607	26.1715	27.073	26.2269	26.6126	27.0793	27.0502	27.665	26.3339	27.0151	26.8342	25.9493	26.3681	27.157	26.4785	Keep	+	4.9729e-10	0	9	9	9	59.9	59.9	59.9	18.964	0	117.34	5868700000	170	28.7225	27.5252	26.8398	26.5909	Thiol peroxidase	antioxidant	tpx
24.4541	25.0412	24.1268	24.2961	24.4098	24.9725	24.2621	23.4026	23.7929	23.8998	23.9834	24.1283	23.9654	23.8305	24.6453	24.2259	24.0441	24.3998	24.3605	24.7418	24.8267	24.0224	24.5764	24.1917	24.2021	NaN	NaN	24.1099	Keep	+	0.000978162	0.00132143	8	8	8	50.4	50.4	50.4	28.598	0	259.77	479930000	118	24.509	23.8576	24.4634	24.2205	Putative heme-dependent peroxidase	antioxidant	PRK12276 (Chlor_dismutase s.f.)
NaN	NaN	NaN	NaN	NaN	NaN	NaN	23.706	NaN	23.6378	24.3917	23.6949	NaN	23.7439	NaN	23.4878	24.1615	24.1442	24.1023	NaN	24.1136	NaN	NaN	NaN	23.769	23.722	22.7872	24.5743	Keep		0.649411	0.776975	6	6	6	33.4	33.4	33.4	34.291	0	93.215	116820000	49	NaN	23.8348	24.0019	23.7131	Thioredoxin reductase	antioxidant	TRX_reduct
23.9219	24.008	23.8251	NaN	23.9467	24.1707	23.8038	NaN	NaN	23.3508	NaN	NaN	23.092	23.0349	NaN	NaN	23.2886	NaN	23.5758	23.392	24.1697	NaN	NaN	NaN	NaN	NaN	NaN	NaN	Keep	+	0.00378211	0.003488	3	3	3	39.1	39.1	39.1	17.915	0	50.502	199660000	46	23.9461	23.1592	23.6065	NaN	Peroxiredoxin-like protein	antioxidant	Bcp (Thioredoxin_like superfamily)
NaN	NaN	NaN	NaN	NaN	NaN	NaN	23.8	23.8033	23.5305	NaN	23.6481	23.6716	23.2584	NaN	NaN	NaN	NaN	NaN	NaN	NaN	NaN	NaN	NaN	NaN	NaN	NaN	NaN	Keep		1	1	14	3	2	35.1	9	6.3	95.754	0	24.852	39801000	17	NaN	23.6187	NaN	NaN	Aldehyde-alcohol dehydrogenase	acetaldehyde dehydrogenase	PRK13805
NaN	NaN	NaN	NaN	NaN	NaN	NaN	25.0175	25.1126	25.4963	NaN	25.5193	25.6109	24.8937	25.1631	24.9657	25.2063	24.9846	25.0235	24.8794	25.6289	NaN	NaN	NaN	NaN	NaN	NaN	NaN	Keep		0.339045	0.345859	15	15	2	35.1	35.1	2.6	95.704	0	260.04	263390000	119	NaN	25.275	25.1217	NaN	Aldehyde-alcohol dehydrogenase	acetaldehyde dehydrogenase	PRK13805
NaN	NaN	NaN	NaN	NaN	NaN	NaN	NaN	NaN	NaN	NaN	NaN	NaN	NaN	31.2069	31.3532	31.262	31.26	30.9921	31.2499	31.2625	29.7365	29.4815	29.8558	29.8381	29.2855	30.1477	29.4572	Keep	+	2.12791e-08	0	20	20	20	66.4	66.4	66.4	42.133	0	323.31	11370000000	336	NaN	NaN	31.2267	29.6861	Flagellin	flagellum organization [cell motility]	Flagellin_C s.f.
NaN	NaN	NaN	NaN	NaN	NaN	NaN	31.7346	31.4701	31.3214	31.6061	31.7098	31.7394	31.0964	NaN	NaN	NaN	NaN	NaN	NaN	NaN	NaN	NaN	NaN	NaN	NaN	NaN	NaN	Keep		1	1	18	18	18	73.3	73.3	73.3	31.308	0	323.31	12258000000	261	NaN	31.5254	NaN	NaN	Flagellin	flagellum organization [cell motility]	Flagellin_C s.f.
NaN	NaN	NaN	NaN	NaN	NaN	NaN	24.4704	24.3543	NaN	23.6342	24.5942	25.5364	24.913	NaN	NaN	NaN	NaN	NaN	NaN	NaN	NaN	NaN	NaN	NaN	NaN	NaN	NaN	Keep		1	1	7	7	7	25	25	25	55.32	0	91.959	88642000	24	NaN	24.5837	NaN	NaN	Flagellar hook-associated protein 2	flagellum organization [cell motility]	FliD_C s.f.
NaN	NaN	NaN	NaN	NaN	NaN	NaN	NaN	NaN	NaN	NaN	NaN	NaN	NaN	24.179	24.327	24.3043	24.4043	24.213	NaN	24.5145	NaN	NaN	NaN	NaN	NaN	NaN	NaN	Keep		1	1	3	3	3	20.5	20.5	20.5	33.161	0	21.555	79442000	20	NaN	NaN	24.3237	NaN	Flagellar hook-basal body complex protein FlhO	flagellum organization [cell motility]	FlgG
NaN	NaN	NaN	NaN	NaN	NaN	NaN	25.3036	25.3397	24.9708	25.406	25.5891	25.5789	25.3523	24.6809	25.5657	24.8078	25.0634	25.3508	25.1622	25.998	24.6597	NaN	25.5854	24.5565	24.2025	25.3683	NaN	Keep		0.163699	0.154104	6	6	6	35.3	35.3	35.3	28.367	0	61.488	378870000	95	NaN	25.3629	25.2327	24.8745	Flagellar basal body protein	flagellum organization [cell motility]	FlgG s.f.
NaN	NaN	NaN	NaN	NaN	NaN	NaN	24.1632	25.226	23.4762	24.0038	24.7212	25.0257	25.1763	NaN	NaN	NaN	23.4736	23.5393	NaN	23.6832	23.0464	23.51	24.0874	NaN	NaN	24.3483	NaN	Keep	+	0.0499432	0.0455894	9	9	9	34.3	34.3	34.3	50.642	0	131.7	142790000	56	NaN	24.5418	23.5654	23.748	Flagellar hook-length control protein FliK	flagellum organization [cell motility]	Flg_hook; FliK s.f.
NaN	NaN	NaN	NaN	NaN	NaN	NaN	NaN	NaN	NaN	NaN	NaN	NaN	NaN	NaN	23.6178	NaN	23.3896	NaN	NaN	NaN	NaN	NaN	25.5925	24.9527	25.1139	25.6246	23.8567	Keep	+	0.0370628	0.0346944	3	3	3	36.5	36.5	36.5	11.622	0	22.784	104540000	25	NaN	NaN	23.5037	25.0281	Flagellar hook-basal body complex protein FliE	flagellum organization [cell motility]	FliE s.f.
NaN	NaN	NaN	NaN	NaN	NaN	NaN	NaN	NaN	NaN	NaN	NaN	NaN	NaN	NaN	NaN	NaN	NaN	NaN	NaN	NaN	25.8155	NaN	26.0626	25.2292	25.0747	25.7672	NaN	Keep		1	1	4	4	4	51.2	51.2	51.2	14.27	0	47.793	100600000	21	NaN	NaN	NaN	25.5898	Flagellar basal-body rod protein FlgC	flagellum organization [cell motility]	flgC
NaN	NaN	NaN	NaN	NaN	NaN	NaN	25.0026	24.9684	24.6508	24.4405	24.8874	24.9648	24.5292	NaN	NaN	NaN	NaN	23.8272	NaN	NaN	NaN	NaN	NaN	NaN	NaN	NaN	NaN	Keep		1	1	4	4	4	30.6	30.6	30.6	20.094	0	39.391	126880000	30	NaN	24.7777	23.8272	NaN	Flagellar hook capping protein FlgD	flagellum organization [cell motility]	FlgD s.f.
NaN	NaN	NaN	NaN	NaN	NaN	NaN	NaN	NaN	NaN	NaN	NaN	NaN	NaN	NaN	24.2093	NaN	NaN	NaN	NaN	NaN	NaN	NaN	25.8006	25.5618	25.2711	26.0138	NaN	Keep		1	1	5	5	5	49.3	49.3	49.3	15.503	0	78.24	120980000	37	NaN	NaN	24.2093	25.6618	Flagellar basal body rod protein FlgB	flagellum organization [cell motility]	FlgB s.f.
NaN	NaN	NaN	NaN	NaN	NaN	NaN	24.5499	24.1104	NaN	24.353	24.325	24.5251	24.2933	NaN	NaN	NaN	NaN	NaN	NaN	NaN	NaN	NaN	NaN	NaN	NaN	NaN	NaN	Keep		1	1	8	8	8	29.7	29.7	29.7	57.092	0	76.986	70070000	30	NaN	24.3595	NaN	NaN	Flagellar hook-associated protein 1	flagellum organization [cell motility]	FlgK s.f.
NaN	NaN	NaN	NaN	NaN	NaN	NaN	24.6706	NaN	NaN	NaN	24.5587	25.0794	24.4637	NaN	24.7941	25.1035	24.7046	24.7193	NaN	NaN	24.7987	NaN	NaN	24.4405	NaN	24.8079	NaN	Keep		0.624951	0.73838	3	3	3	41.9	41.9	41.9	9.5597	0	53.057	162970000	45	NaN	24.6931	24.8304	24.6824	Anti-sigma-28 factor, FlgM family	FlgM binds and inhibits the activity of the transcription factor sigma 28.	FlgM
NaN	NaN	NaN	NaN	NaN	NaN	NaN	NaN	NaN	NaN	NaN	NaN	NaN	NaN	NaN	NaN	NaN	NaN	NaN	NaN	22.5652	NaN	NaN	NaN	NaN	NaN	NaN	NaN	Discard		1	1	3	3	3	21.8	21.8	21.8	30.046	0	18.828	4192100	3	NaN	NaN	22.5652	NaN
NaN	NaN	NaN	NaN	NaN	NaN	NaN	NaN	NaN	NaN	NaN	NaN	NaN	NaN	NaN	NaN	NaN	NaN	NaN	NaN	24.006	NaN	NaN	NaN	NaN	NaN	23.6668	NaN	Discard		1	1	6	6	6	21.2	21.2	21.2	56.274	0	54.969	18917000	11	NaN	NaN	24.006	23.6668
NaN	NaN	NaN	NaN	NaN	NaN	NaN	NaN	NaN	NaN	NaN	NaN	NaN	NaN	NaN	NaN	NaN	NaN	NaN	NaN	24.4578	NaN	NaN	NaN	NaN	NaN	NaN	NaN	Discard		1	1	2	2	2	24.2	24.2	24.2	13.704	0	61.954	45910000	11	NaN	NaN	24.4578	NaN
NaN	NaN	NaN	NaN	NaN	NaN	NaN	NaN	NaN	NaN	NaN	NaN	NaN	NaN	NaN	NaN	NaN	NaN	NaN	NaN	NaN	NaN	NaN	NaN	NaN	NaN	22.9387	NaN	Discard		1	1	4	4	4	12.9	12.9	12.9	57.604	0	35.508	7072200	5	NaN	NaN	NaN	22.9387
NaN	NaN	NaN	NaN	NaN	NaN	NaN	NaN	NaN	NaN	NaN	NaN	NaN	NaN	NaN	NaN	NaN	NaN	NaN	NaN	22.0132	NaN	NaN	NaN	NaN	NaN	22.9449	NaN	Discard		1	1	2	2	2	8.3	8.3	8.3	31.997	0	24.528	11239000	11	NaN	NaN	22.0132	22.9449
NaN	NaN	NaN	NaN	NaN	NaN	NaN	NaN	NaN	NaN	NaN	NaN	NaN	NaN	NaN	NaN	NaN	NaN	NaN	NaN	NaN	NaN	NaN	NaN	NaN	NaN	20.5785	NaN	Discard		1	1	1	1	1	11.7	11.7	11.7	15.886	0.0019841	8.2506	23194000	10	NaN	NaN	NaN	20.5785
NaN	NaN	NaN	NaN	NaN	NaN	NaN	NaN	NaN	NaN	NaN	NaN	NaN	NaN	NaN	NaN	NaN	NaN	23.4893	NaN	23.9102	23.3291	NaN	NaN	23.5998	NaN	NaN	NaN	Discard		0.446221	0.475665	27	1	1	61.9	3.9	3.9	66.107	0	26.34	44827000	20	NaN	NaN	23.6998	23.4644	Chaperone protein DnaK (99 % identity)	molecular chaperone	dnaK; HSP70 s.f.
NaN	NaN	NaN	NaN	NaN	NaN	NaN	NaN	23.4806	NaN	NaN	23.4626	23.477	NaN	NaN	NaN	NaN	NaN	23.5544	NaN	24.1936	NaN	NaN	NaN	23.5953	NaN	NaN	NaN	Keep		0.191408	0.184345	27	2	0	61.9	3.9	0	66.077	0	61.289	79344000	24	NaN	23.4734	23.874	23.5953	Chaperone protein DnaK (99 % identity)	molecular chaperone	dnaK; HSP70 s.f.
28.6268	28.7395	29.0294	28.5987	28.9467	28.7787	28.9154	27.7122	27.5084	26.7884	25.7499	27.6085	27.7464	27.5513	26.6451	27.5609	26.3804	26.9144	27.3172	27.2314	28.1711	27.694	28.1709	27.4122	27.7608	27.8159	27.5552	27.734	Keep	+	5.36208e-06	5.71429e-05	27	27	2	62.9	62.9	4.9	66.024	0	323.31	6504700000	551	28.805	27.2379	27.1744	27.7347	Chaperone protein DnaK (99 % identity)	molecular chaperone	dnaK; HSP70 s.f.
NaN	NaN	NaN	NaN	NaN	NaN	NaN	NaN	NaN	NaN	NaN	NaN	NaN	NaN	NaN	NaN	NaN	NaN	NaN	NaN	NaN	23.5696	NaN	23.7104	24.0711	NaN	23.6454	23.7758	Keep		1	1	4	4	3	16.6	16.6	12.8	32.494	0	44.877	31879000	16	NaN	NaN	NaN	23.7545	copper amine oxidase N-terminal domain-containing protein	inhibitor of proteases?	Cu_amine_oxidN1
NaN	NaN	NaN	NaN	NaN	NaN	NaN	NaN	NaN	NaN	NaN	NaN	NaN	NaN	28.3723	28.161	28.4247	28.0979	28.2901	28.2734	27.5814	25.9044	NaN	26.2783	NaN	NaN	26.2694	NaN	Keep	+	4.33415e-06	5.7971e-05	5	5	5	35	35	35	22.732	0	59.96	1225400000	52	NaN	NaN	28.1715	26.1507	Uncharacterized protein	Kunitz_inhibitor_STI-like (InterPro)	----
NaN	23.0139	23.2562	NaN	23.0667	NaN	NaN	NaN	NaN	NaN	NaN	NaN	NaN	NaN	NaN	NaN	NaN	NaN	NaN	NaN	NaN	NaN	NaN	NaN	NaN	NaN	NaN	NaN	Keep		1	1	3	3	3	23.5	23.5	23.5	19.651	0	18.417	58192000	9	23.1123	NaN	NaN	NaN	Endoribonuclease YbeY	metallo-endoribonuclease	UPF0054
NaN	NaN	NaN	NaN	NaN	NaN	NaN	NaN	NaN	NaN	NaN	NaN	NaN	NaN	27.8122	28.2175	27.9435	27.9699	27.8252	27.8345	27.7817	29.6575	28.0867	29.6148	29.645	29.6187	29.6323	28.8898	Keep	+	7.11743e-05	4.5977e-05	4	4	4	30.7	30.7	30.7	14.806	0	137.53	2593100000	71	NaN	NaN	27.9121	29.3064	Uncharacterized protein	----	----
25.1533	23.0443	22.8664	24.9538	24.412	23.0595	23.6873	31.9377	32.7733	32.1945	32.8661	31.8855	32.9623	32.9893	27.7029	28.9659	27.9667	28.5285	28.4975	28.531	29.4352	31.3381	31.0506	31.5178	31.3529	31.4721	31.7009	31.3905	Keep	+	1.20847e-18	0	10	10	1	91	91	18.1	18.356	0	323.31	31226000000	463	23.8824	32.5155	28.5182	31.4033	Uncharacterized protein	----	----
NaN	NaN	NaN	NaN	NaN	NaN	NaN	NaN	NaN	NaN	NaN	NaN	NaN	NaN	25.0114	25.5182	25.1817	25.0825	25.4632	25.4515	25.4374	25.5649	NaN	25.3582	25.1574	25.5041	25.5188	24.6169	Keep		0.903683	1	8	8	8	43.7	43.7	43.7	24.184	0	78.063	249580000	48	NaN	NaN	25.3065	25.2867	Uncharacterized protein	----	----
NaN	NaN	NaN	NaN	NaN	NaN	NaN	NaN	NaN	NaN	NaN	NaN	NaN	NaN	NaN	NaN	NaN	NaN	NaN	NaN	NaN	24.702	NaN	25.0851	24.8943	24.9506	24.8525	24.4529	Keep		1	1	3	3	3	33.3	33.3	33.3	18.684	0	28.251	64964000	21	NaN	NaN	NaN	24.8229	Uncharacterized protein	----	----
NaN	NaN	NaN	NaN	NaN	NaN	NaN	NaN	NaN	NaN	NaN	NaN	NaN	NaN	NaN	NaN	NaN	NaN	NaN	NaN	NaN	29.9593	27.3783	30.394	29.7524	29.4188	30.1473	28.0001	Keep		1	1	6	6	6	41.2	41.2	41.2	16.8	0	109.37	2066900000	57	NaN	NaN	NaN	29.2929	Uncharacterized protein	----	----
NaN	NaN	NaN	NaN	NaN	NaN	NaN	NaN	NaN	NaN	NaN	NaN	NaN	NaN	25.6476	25.9519	25.8723	25.7841	25.9722	25.7531	25.6043	25.9283	NaN	24.9964	25.0081	25.0553	NaN	NaN	Keep	+	0.013576	0.0147536	6	6	6	51.2	51.2	51.2	17.123	0	57.77	281420000	48	NaN	NaN	25.7979	25.247	Uncharacterized protein	----	----
NaN	NaN	NaN	NaN	NaN	NaN	NaN	NaN	NaN	NaN	NaN	NaN	NaN	NaN	NaN	NaN	NaN	NaN	NaN	NaN	NaN	24.6998	NaN	NaN	NaN	NaN	24.6252	NaN	Discard		1	1	2	2	2	15.8	15.8	15.8	16.055	0	14.449	27991000	7	NaN	NaN	NaN	24.6625	Uncharacterized protein	cyclophilin	cyclophilin s.f.
NaN	NaN	NaN	NaN	NaN	NaN	NaN	NaN	NaN	NaN	NaN	NaN	NaN	NaN	NaN	24.8555	NaN	23.8065	24.2674	24.0988	25.6657	28.8329	28.2492	29.443	28.9311	28.6167	29.2653	27.8364	Keep	+	5.31986e-07	6.77966e-05	6	6	6	40.8	40.8	40.8	16.848	0	101.32	1295800000	77	NaN	NaN	24.5388	28.7392	Uncharacterized protein	----	----
NaN	NaN	NaN	NaN	NaN	NaN	NaN	NaN	NaN	NaN	NaN	NaN	NaN	NaN	24.8291	25.3448	24.8296	25.1431	24.8435	25.1388	24.5659	25.4054	NaN	24.5608	25.2433	25.3302	24.5135	NaN	Keep		0.792835	1	9	9	3	33.6	33.6	7	36.093	0	70.334	189500000	57	NaN	NaN	24.9564	25.0106	Uncharacterized protein	----	----
23.5152	NaN	23.5798	NaN	22.6109	23.5768	23.1663	NaN	NaN	NaN	NaN	NaN	22.3749	NaN	NaN	NaN	NaN	NaN	NaN	NaN	22.9008	NaN	NaN	NaN	NaN	NaN	NaN	NaN	Keep		1	1	5	5	5	30.1	30.1	30.1	32.603	0	49.275	119520000	45	23.2898	22.3749	22.9008	NaN	Branched-chain-amino-acid aminotransferase	amino-acid aminotransferase	PRK08320; (PLPDE_IV s.f.)
22.6015	NaN	NaN	NaN	NaN	NaN	NaN	NaN	NaN	NaN	NaN	NaN	NaN	NaN	26.8573	27.333	27.1718	27.5798	26.9306	27.0567	26.9756	29.116	26.4872	28.7444	28.1089	28.0381	28.6315	26.9125	Keep	+	0.0398567	0.0361918	4	4	4	55.5	55.5	55.5	13.85	0	323.31	1429800000	103	22.6015	NaN	27.1293	28.0055	Uncharacterized protein	DUF3221 domain	DUF3221
NaN	NaN	NaN	NaN	NaN	NaN	NaN	NaN	NaN	NaN	NaN	NaN	NaN	NaN	NaN	24.3106	NaN	23.7105	NaN	NaN	NaN	26.0062	NaN	26.0578	25.9252	25.8643	25.7573	25.3527	Keep	+	0.000258682	0.000363636	7	7	7	30.4	30.4	30.4	37.471	0	84.021	155090000	47	NaN	NaN	24.0105	25.8273	Micrococcal nuclease	nuclease/ ubiquitin-mediated proteolysis	SNc s.f.; UBQ s.f.
23.6539	24.2833	23.6784	NaN	NaN	24.2548	NaN	NaN	NaN	NaN	23.9563	NaN	NaN	NaN	NaN	NaN	NaN	NaN	NaN	NaN	NaN	NaN	NaN	NaN	NaN	NaN	NaN	NaN	Keep		1	1	4	4	4	40.4	40.4	40.4	18.682	0	37.946	113290000	17	23.9676	23.9563	NaN	NaN	Translation initiation factor IF-3	initiation of protein synthesis	infC
23.4855	23.1601	22.9937	23.7788	NaN	23.5072	23.0022	NaN	NaN	NaN	NaN	23.5065	23.0063	NaN	NaN	NaN	NaN	NaN	NaN	NaN	NaN	NaN	NaN	NaN	NaN	NaN	NaN	NaN	Keep		0.814665	1	5	5	5	47.2	47.2	47.2	27.672	0	63.975	105280000	35	23.3213	23.2564	NaN	NaN	Probable transcriptional regulatory protein	Transcriptional regulator	PRK00110 (Transcrip_reg s.f.)
NaN	22.6381	NaN	NaN	NaN	NaN	NaN	NaN	NaN	NaN	NaN	NaN	NaN	NaN	NaN	NaN	NaN	NaN	NaN	NaN	NaN	NaN	NaN	NaN	NaN	NaN	NaN	NaN	Discard		1	1	3	3	3	21.3	21.3	21.3	12.409	0	18.061	15631000	5	22.6381	NaN	NaN	NaN	Antibiotic biosynthesis monooxygenase	monooxygenase	HmoA; ABM
NaN	NaN	NaN	NaN	NaN	NaN	NaN	NaN	NaN	NaN	NaN	NaN	NaN	NaN	NaN	NaN	NaN	23.6479	NaN	NaN	25.1418	NaN	NaN	NaN	NaN	NaN	NaN	NaN	Discard		1	1	2	2	2	37.5	37.5	37.5	13.208	0	45.981	56451000	26	NaN	NaN	24.3949	NaN	Chemotaxis protein CheY	Signal receiver domain	REC
NaN	NaN	23.8398	NaN	23.9712	NaN	NaN	NaN	NaN	NaN	NaN	NaN	NaN	NaN	NaN	NaN	NaN	NaN	NaN	NaN	NaN	NaN	NaN	NaN	NaN	NaN	NaN	NaN	Discard		1	1	2	2	2	30.9	30.9	30.9	9.0172	0	12.709	108140000	16	23.9055	NaN	NaN	NaN	Uncharacterized protein	Uncharacterized protein	PRK14125 s.f.
NaN	NaN	NaN	NaN	NaN	NaN	NaN	27.0262	27.0825	26.9356	26.8917	27.1335	27.0423	27.0121	26.169	26.3039	26.2302	26.3423	26.3576	26.3732	26.3799	27.2465	24.8359	27.3274	27.3186	27.2827	27.2594	26.3645	Keep		0.0674681	0.0616258	18	18	3	55.3	55.3	9.6	57.887	0	323.31	1092200000	297	NaN	27.0177	26.308	26.805	Uncharacterized protein	Uncharacterized lipoprotein YddW	YddW s.f.
NaN	NaN	NaN	NaN	NaN	NaN	NaN	NaN	NaN	NaN	NaN	NaN	NaN	NaN	29.0541	28.8365	28.9606	29.0735	29.0377	28.8162	28.9831	29.276	27.2693	29.2981	28.9826	29.0895	29.4264	28.157	Keep		0.559995	0.634701	10	8	8	41.7	35.4	35.4	39.945	0	158.07	3101300000	123	NaN	NaN	28.966	28.7856	Uncharacterized protein	Uncharacterized protein - plasmid?	----
NaN	NaN	NaN	NaN	NaN	NaN	NaN	NaN	NaN	NaN	NaN	NaN	NaN	NaN	27.4482	28.1205	27.6197	27.917	27.9998	27.9391	28.4099	28.489	27.3924	28.7577	28.7911	28.7451	28.7803	28.2784	Keep	+	0.0345312	0.0328392	12	12	10	46.4	46.4	42.5	40.013	0	312.54	1932500000	181	NaN	NaN	27.922	28.462	Uncharacterized protein	Uncharacterized protein - plasmid?	----
NaN	NaN	NaN	NaN	NaN	NaN	NaN	NaN	NaN	NaN	NaN	NaN	NaN	NaN	NaN	23.3254	NaN	22.4877	22.6387	NaN	NaN	22.786	NaN	NaN	NaN	NaN	NaN	NaN	Keep		1	1	3	3	3	21.5	21.5	21.5	23.787	0	25.183	26445000	14	NaN	NaN	22.8173	22.786	Uncharacterized protein	Uncharacterized protein - plasmid?	----
25.8264	24.7748	25.5737	24.4194	24.4163	NaN	23.3705	25.8673	26.3264	24.1144	26.0785	25.6558	26.6	24.4111	NaN	NaN	NaN	NaN	NaN	NaN	NaN	NaN	NaN	NaN	NaN	NaN	NaN	NaN	Keep		0.12721	0.117846	3	2	2	26.4	20.3	20.3	19.417	0	134.34	536540000	62	24.7302	25.5791	NaN	NaN	Uncharacterized protein	Uncharacterized protein	----
29.0214	26.3594	26.2781	29.3859	29.0025	25.6291	28.4994	29.5864	29.197	29.3898	29.525	29.4454	29.6562	29.2964	27.4084	28.073	27.4822	27.7691	27.3051	27.4857	28.1721	31.4099	29.8239	31.0101	30.6581	30.7985	30.9126	30.0839	Keep	+	1.05701e-06	6.55738e-05	5	5	5	62.1	62.1	62.1	12.49	0	248.67	10416000000	266	27.7394	29.4423	27.6708	30.671	Uncharacterized protein	Uncharacterized protein	----
NaN	NaN	NaN	NaN	NaN	NaN	NaN	27.3223	27.8308	28.2543	27.8231	26.7797	NaN	27.2426	29.6467	29.9837	30.6103	29.9492	29.1041	30.1749	29	32.6304	29.4161	32.0301	31.4823	31.6935	32.0998	29.2872	Keep	+	5.62009e-06	5.6338e-05	8	8	2	64.9	64.9	32.1	13.919	0	323.31	12629000000	189	NaN	27.5421	29.7813	31.2342	Uncharacterized protein	Uncharacterized protein	----
NaN	NaN	NaN	NaN	NaN	NaN	NaN	NaN	NaN	NaN	NaN	NaN	NaN	NaN	NaN	23.712	NaN	NaN	NaN	NaN	23.477	NaN	NaN	24.4451	24.894	24.832	NaN	NaN	Keep	+	0.0112041	0.0117941	2	2	2	20.9	20.9	20.9	14.164	0	21.494	70704000	18	NaN	NaN	23.5945	24.7237	Uncharacterized protein	Uncharacterized protein	----
NaN	NaN	NaN	NaN	NaN	NaN	NaN	NaN	NaN	NaN	NaN	NaN	NaN	NaN	31.5222	31.908	31.6632	31.6877	31.5789	31.547	31.4974	31.9356	30.0776	31.9207	31.7962	31.8045	31.9842	30.6492	Keep		0.559354	0.636714	13	13	13	64.8	64.8	64.8	31.598	0	323.31	20113000000	297	NaN	NaN	31.6292	31.4526	Uncharacterized protein	Uncharacterized protein	----
NaN	NaN	NaN	NaN	NaN	NaN	NaN	27.9251	27.0933	27.2886	27.2279	26.9721	27.3518	27.234	NaN	NaN	NaN	NaN	NaN	NaN	NaN	NaN	NaN	NaN	NaN	NaN	NaN	NaN	Keep		1	1	4	2	2	41.4	18.8	18.8	14.638	0	60.433	736980000	43	NaN	27.299	NaN	NaN	Uncharacterized protein	Uncharacterized protein	PRK06763 s.f.
NaN	NaN	NaN	NaN	NaN	NaN	NaN	29.8643	29.5899	30.3826	30.7607	30.2662	29.6693	29.236	NaN	NaN	NaN	NaN	NaN	NaN	NaN	NaN	NaN	NaN	NaN	NaN	NaN	NaN	Keep		1	1	9	9	9	66.2	66.2	66.2	16.112	0	323.31	3956600000	84	NaN	29.967	NaN	NaN	Uncharacterized protein	Uncharacterized protein	YdcP-like s.f.
NaN	NaN	NaN	25.2909	25.8188	NaN	26.3452	NaN	NaN	NaN	NaN	NaN	NaN	NaN	NaN	NaN	NaN	NaN	NaN	NaN	NaN	NaN	NaN	NaN	NaN	NaN	NaN	NaN	Keep		1	1	6	6	6	77.2	77.2	77.2	13.529	0	86.726	192650000	15	25.8183	NaN	NaN	NaN
23.1012	NaN	23.6593	23.877	23.7733	23.6343	23.1384	NaN	NaN	NaN	NaN	NaN	NaN	NaN	NaN	NaN	NaN	23.3026	NaN	NaN	NaN	23.6098	NaN	NaN	23.1673	NaN	NaN	NaN	Keep		0.614056	0.722834	10	10	10	21.3	21.3	21.3	102.48	0	80.724	123510000	40	23.5306	NaN	23.3026	23.3885
24.2973	24.4806	24.1388	25.0488	24.689	24.7228	24.2588	NaN	NaN	NaN	NaN	NaN	NaN	NaN	25.1446	25.3745	25.3065	25.7445	25.3024	25.4877	26.0883	26.6705	25.3563	24.7698	26.3471	25.4684	24.8635	25.2293	Keep	+	0.00152969	0.00157265	10	10	1	45.2	45.2	6.4	46.389	0	239.85	502290000	130	24.5194	NaN	25.4927	25.5293
25.5267	25.7385	25.8945	25.7095	26.0086	25.7461	26.0858	NaN	NaN	NaN	NaN	NaN	24.1449	NaN	24.1168	NaN	NaN	24.6684	24.7677	24.105	NaN	23.6221	24.1846	NaN	24.1951	24.1	23.9207	NaN	Keep	+	3.40513e-08	0	4	4	4	41.1	41.1	41.1	16.601	0	66.382	698790000	54	25.8157	24.1449	24.4145	24.0045
22.723	22.4806	22.1463	22.0214	NaN	NaN	22.0395	NaN	NaN	NaN	NaN	NaN	NaN	NaN	NaN	NaN	NaN	NaN	NaN	NaN	NaN	NaN	NaN	NaN	NaN	NaN	NaN	NaN	Keep		1	1	3	3	3	51.5	51.5	51.5	14.581	0	63.568	39917000	19	22.2822	NaN	NaN	NaN
26.6024	26.7932	26.9054	25.6745	26.1138	26.6573	26.8494	26.9797	27.0918	27.2079	26.3891	27.096	26.9638	26.8185	25.3251	26.0191	25.4012	25.7955	25.8931	25.1916	27.2133	23.5997	22.6502	NaN	25.338	24.5759	23.6843	NaN	Keep	+	3.59492e-07	0	21	21	21	46.7	46.7	46.7	85.118	0	323.31	1787900000	333	26.5137	26.9353	25.8341	23.9696
24.6266	24.6127	24.5753	24.5552	24.8	24.3384	24.6996	NaN	NaN	24.3463	NaN	NaN	NaN	NaN	NaN	NaN	NaN	NaN	NaN	NaN	NaN	NaN	NaN	NaN	NaN	NaN	NaN	NaN	Keep		1	1	3	3	3	23.2	23.2	23.2	22.878	0	104.05	354150000	51	24.6011	24.3463	NaN	NaN
24.3564	24.5699	24.6968	23.9091	24.4124	24.0579	24.3623	23.3922	NaN	NaN	NaN	NaN	NaN	NaN	NaN	23.5614	NaN	NaN	NaN	NaN	NaN	NaN	NaN	NaN	NaN	NaN	NaN	NaN	Keep		1	1	11	11	11	29	29	29	93.456	0	115.9	237680000	58	24.3378	23.3922	23.5614	NaN
NaN	NaN	NaN	NaN	NaN	NaN	NaN	23.1657	NaN	NaN	NaN	NaN	23.3257	23.6516	NaN	NaN	NaN	NaN	NaN	NaN	NaN	NaN	NaN	NaN	NaN	NaN	NaN	NaN	Keep		1	1	1	1	1	7.7	7.7	7.7	24.121	0	12.5	51036000	22	NaN	23.381	NaN	NaN
26.8424	27.8171	27.9243	26.4277	26.6197	27.6244	27.1449	26.5759	26.6422	26.7282	27.226	27.0512	26.9168	26.6146	25.0329	25.8066	25.2725	25.164	25.3784	25.6859	27.0737	25.3442	23.8801	25.0356	24.8275	24.2462	24.8072	23.8815	Keep	+	1.34694e-08	0	18	18	18	57.9	57.9	57.9	46.583	0	323.31	2554400000	280	27.2001	26.8221	25.6306	24.5746
29.3265	29.9548	30.129	29.056	29.1242	30.0017	29.3329	29.0104	29.0982	29.0373	29.244	29.1045	28.9726	28.9296	28.8548	29.046	28.8583	29.0602	29.0278	28.9473	29.5036	28.3103	28.6611	28.1129	28.4919	28.2695	28.2275	28.5386	Keep	+	4.44175e-07	7.01754e-05	14	14	14	55.8	55.8	55.8	35.791	0	323.31	13115000000	550	29.5607	29.0567	29.0426	28.3731
28.9579	29.1657	29.2996	28.5354	28.3618	29.1693	28.4457	28.1733	28.3465	28.3134	28.3381	28.2825	28.3708	28.1101	27.8273	28.2149	28.1608	28.3067	28.1012	28.0723	28.5091	27.4911	28.1462	27.4737	27.6035	27.5623	27.6299	27.8895	Keep	+	2.19813e-07	0	14	14	14	70.1	70.1	70.1	39.295	0	323.31	7923500000	610	28.8479	28.2764	28.1703	27.6852
23.6844	21.9624	23.1735	23.0283	22.6641	22.3055	24.7626	NaN	NaN	NaN	NaN	NaN	NaN	NaN	NaN	NaN	NaN	21.8149	NaN	NaN	NaN	NaN	NaN	NaN	NaN	NaN	NaN	NaN	Keep		1	1	2	2	2	56.7	56.7	56.7	7.5864	0	230.97	112640000	25	23.083	NaN	21.8149	NaN
23.3944	22.9297	22.8994	23.275	23.3166	23.2802	23.1716	NaN	NaN	NaN	NaN	NaN	NaN	NaN	NaN	NaN	NaN	NaN	NaN	NaN	NaN	NaN	NaN	NaN	NaN	NaN	NaN	NaN	Keep		1	1	7	7	7	39.5	39.5	39.5	34.959	0	70.165	90889000	33	23.181	NaN	NaN	NaN
24.556	24.6299	24.7933	24.7275	24.6605	24.4839	24.6065	NaN	NaN	NaN	NaN	23.4111	23.2863	NaN	23.7989	24.0008	24.5806	24.6795	24.3964	24.0587	24.8023	NaN	NaN	NaN	24.0127	NaN	NaN	23.6742	Keep	+	0.000167332	8.51064e-05	8	8	8	45.2	45.2	45.2	34.285	0	95.677	386510000	102	24.6368	23.3487	24.331	23.8434
22.9677	23.3986	22.6933	23.1428	23.1533	NaN	NaN	NaN	NaN	NaN	NaN	NaN	NaN	NaN	NaN	NaN	NaN	NaN	NaN	NaN	22.4253	NaN	NaN	NaN	NaN	NaN	NaN	NaN	Keep		1	1	4	4	4	39.8	39.8	39.8	19.038	0	33.316	72876000	19	23.0711	NaN	22.4253	NaN
NaN	NaN	NaN	NaN	NaN	NaN	NaN	NaN	NaN	NaN	NaN	NaN	NaN	NaN	NaN	NaN	NaN	NaN	NaN	NaN	NaN	25.4699	25.4171	25.1623	25.672	25.4132	25.5235	25.3974	Keep		1	1	7	7	7	24.1	24.1	24.1	56.825	0	84.383	110190000	35	NaN	NaN	NaN	25.4365
27.6074	27.6107	27.5501	27.8946	27.64	27.9311	27.8545	26.8114	26.6179	26.7445	26.9872	27.1225	26.545	26.6399	26.1464	27.0495	26.6752	26.7633	26.9391	26.8017	27.0613	25.6583	NaN	NaN	25.806	25.8245	NaN	NaN	Keep	+	5.0192e-10	0	4	4	3	80	80	80	7.0928	0	218.44	3115000000	166	27.7269	26.7812	26.7766	25.7629
NaN	NaN	NaN	NaN	NaN	NaN	NaN	NaN	NaN	NaN	NaN	NaN	NaN	NaN	23.2727	NaN	23.0404	23.1756	23.4481	23.2469	23.7201	NaN	NaN	NaN	NaN	NaN	NaN	NaN	Keep		1	1	2	2	2	11.9	11.9	11.9	33.178	0	19.19	36719000	17	NaN	NaN	23.3173	NaN
27.9998	27.9359	27.9328	28.1862	28.1032	27.7286	28.0957	25.8213	25.0421	25.8958	26.1162	25.8389	25.0569	25.7312	26.2983	27.0208	26.5461	26.7167	26.9273	26.94	27.0372	27.0845	27.1847	26.5719	27.172	27.1034	26.7272	27.2215	Keep	+	2.05373e-12	0	12	12	12	61	61	61	33.386	0	278.92	3582100000	249	27.9975	25.6432	26.7838	27.0093
NaN	NaN	NaN	NaN	NaN	NaN	NaN	NaN	NaN	NaN	NaN	NaN	NaN	NaN	NaN	NaN	NaN	NaN	NaN	NaN	NaN	23.6367	NaN	NaN	24.1271	23.1256	NaN	22.4314	Keep		1	1	4	4	4	21.6	21.6	21.6	41.124	0	62.191	25045000	16	NaN	NaN	NaN	23.3302
NaN	NaN	NaN	NaN	NaN	NaN	NaN	24.0738	NaN	NaN	23.5667	NaN	25.2952	NaN	NaN	NaN	NaN	NaN	NaN	NaN	NaN	NaN	NaN	NaN	NaN	NaN	NaN	NaN	Keep		1	1	2	2	2	20.8	20.8	20.8	17.022	0	108.44	78896000	19	NaN	24.3119	NaN	NaN
23.6728	23.5754	23.3578	23.4896	23.4881	23.422	23.6824	22.8968	NaN	NaN	NaN	22.8226	NaN	NaN	NaN	NaN	NaN	NaN	NaN	NaN	NaN	NaN	NaN	NaN	NaN	NaN	NaN	NaN	Keep	+	0.00017482	8.33333e-05	5	5	5	42.8	42.8	42.8	24.837	0	68.79	128630000	41	23.5269	22.8597	NaN	NaN
NaN	NaN	NaN	NaN	NaN	NaN	NaN	NaN	NaN	NaN	NaN	NaN	NaN	NaN	NaN	23.7986	NaN	NaN	24.3819	24.2687	24.5005	NaN	NaN	NaN	NaN	NaN	NaN	NaN	Keep		1	1	6	6	6	27.8	27.8	27.8	41.815	0	47.263	59632000	24	NaN	NaN	24.2374	NaN
24.3345	24.0011	24.3287	23.9464	24.0017	24.2228	24.0141	NaN	NaN	NaN	NaN	NaN	NaN	NaN	24.478	24.32	24.2268	24.15	24.17	24.1781	25.1485	NaN	NaN	NaN	NaN	NaN	NaN	NaN	Keep		0.106516	0.0980606	4	4	4	40.9	40.9	40.9	26.665	0	144.41	269820000	78	24.1213	NaN	24.3816	NaN
NaN	NaN	23.2112	NaN	22.5233	NaN	22.826	NaN	NaN	NaN	NaN	NaN	NaN	NaN	NaN	NaN	NaN	NaN	NaN	NaN	NaN	NaN	NaN	NaN	NaN	NaN	NaN	NaN	Keep		1	1	3	3	3	13.4	13.4	13.4	42.821	0	25.167	52965000	19	22.8535	NaN	NaN	NaN
23.7264	23.6131	23.4604	NaN	23.3821	NaN	23.4196	NaN	NaN	NaN	NaN	NaN	NaN	NaN	NaN	NaN	NaN	NaN	NaN	NaN	NaN	NaN	NaN	NaN	NaN	NaN	NaN	NaN	Keep		1	1	4	4	4	30.6	30.6	30.6	31.117	0	32.501	98940000	22	23.5203	NaN	NaN	NaN
24.1267	24.2835	24.5361	24.1252	23.9396	23.9203	24.1297	NaN	NaN	NaN	NaN	NaN	NaN	NaN	NaN	NaN	NaN	NaN	24.2823	NaN	24.7048	NaN	NaN	NaN	NaN	NaN	NaN	NaN	Keep		0.0999821	0.0918049	8	8	8	37.2	37.2	37.2	36.605	0	61.196	224960000	45	24.1516	NaN	24.4936	NaN
27.2557	27.2932	27.3486	28.5778	28.3414	27.2718	28.2465	NaN	NaN	NaN	NaN	NaN	NaN	NaN	25.7114	26.1494	25.8776	26.2739	26.3436	26.1803	26.2802	25.7892	NaN	25.4187	25.6432	25.2559	25.1358	NaN	Keep	+	1.06403e-07	0	4	4	4	38.3	38.3	38.3	13.554	0	109.67	2793200000	94	27.7621	NaN	26.1166	25.4486
23.4218	NaN	NaN	NaN	NaN	NaN	NaN	NaN	NaN	NaN	NaN	NaN	NaN	NaN	24.0852	24.1148	24.38	NaN	NaN	NaN	NaN	24.8721	NaN	NaN	NaN	23.3126	23.895	NaN	Keep		0.737738	0.929911	6	6	1	46.2	46.2	6.4	26.048	0	44.18	82800000	31	23.4218	NaN	24.1933	24.0266
NaN	NaN	NaN	NaN	NaN	NaN	NaN	NaN	NaN	NaN	NaN	NaN	NaN	NaN	NaN	NaN	23.0901	23.1056	NaN	NaN	NaN	23.1591	NaN	22.8284	22.7734	NaN	23.8331	NaN	Keep		0.896474	1	4	4	4	15.8	15.8	15.8	57.622	0	50.309	40412000	28	NaN	NaN	23.0979	23.1485
23.2482	23.4554	23.4966	NaN	23.2076	NaN	23.2694	NaN	NaN	NaN	NaN	NaN	NaN	NaN	NaN	NaN	NaN	NaN	NaN	NaN	NaN	NaN	NaN	NaN	NaN	NaN	NaN	NaN	Keep		1	1	3	3	3	30.6	30.6	30.6	16.355	0	20.811	81972000	18	23.3354	NaN	NaN	NaN
NaN	25.0382	24.6583	24.4309	NaN	25.0797	NaN	NaN	NaN	NaN	NaN	NaN	NaN	NaN	NaN	NaN	NaN	NaN	NaN	NaN	NaN	NaN	NaN	NaN	NaN	NaN	NaN	NaN	Keep		1	1	4	4	4	29.8	29.8	29.8	21.551	0	43.833	224330000	19	24.8018	NaN	NaN	NaN
23.6063	NaN	23.5924	NaN	NaN	23.5458	NaN	NaN	NaN	NaN	NaN	NaN	NaN	NaN	NaN	NaN	NaN	NaN	NaN	NaN	NaN	NaN	NaN	NaN	NaN	NaN	NaN	NaN	Keep		1	1	3	3	3	63.2	63.2	63.2	10.839	0	57.179	86293000	17	23.5815	NaN	NaN	NaN
NaN	NaN	NaN	NaN	NaN	NaN	NaN	NaN	NaN	NaN	NaN	NaN	NaN	NaN	NaN	23.9861	23.9335	23.6506	23.9831	NaN	24.9275	NaN	NaN	NaN	NaN	NaN	NaN	NaN	Keep		1	1	7	7	7	31	31	31	39.596	0	118.33	59135000	23	NaN	NaN	24.0961	NaN
23.3067	23.3099	23.011	23.1464	22.075	23.4519	22.6182	23.8209	23.8877	23.5082	24.2032	23.8282	24.3019	23.7322	NaN	NaN	NaN	NaN	NaN	NaN	23.1189	23.3362	NaN	NaN	NaN	NaN	NaN	NaN	Keep	+	0.00100274	0.00129825	5	5	5	37.5	37.5	37.5	27.493	0	92.753	127660000	52	22.9885	23.8975	23.1189	23.3362
NaN	NaN	NaN	NaN	NaN	NaN	NaN	NaN	NaN	NaN	NaN	NaN	NaN	NaN	NaN	NaN	NaN	NaN	NaN	NaN	NaN	24.7631	24.357	24.7238	24.9793	24.6911	24.8344	24.9792	Keep		1	1	2	2	2	40.7	40.7	40.7	9.1406	0	20.687	67713000	14	NaN	NaN	NaN	24.7611
NaN	23.1963	22.9184	NaN	NaN	22.9831	NaN	NaN	NaN	NaN	NaN	NaN	NaN	NaN	NaN	NaN	NaN	NaN	NaN	NaN	NaN	NaN	NaN	NaN	NaN	NaN	NaN	NaN	Keep		1	1	2	2	2	16.9	16.9	16.9	19.352	0	13.44	41096000	6	23.0326	NaN	NaN	NaN
NaN	NaN	NaN	NaN	NaN	NaN	NaN	NaN	NaN	NaN	NaN	NaN	NaN	NaN	26.0397	NaN	NaN	26.1587	25.921	25.8434	26.4195	28.6457	26.3757	28.7359	28.8928	28.8355	28.7038	28.2087	Keep	+	0.00027471	0.0004	4	4	2	41.4	41.4	18.8	14.652	0	96.583	1318600000	66	NaN	NaN	26.0765	28.3426
26.3473	25.6134	25.2587	26.3691	26.4462	25.0561	26.7196	NaN	NaN	NaN	NaN	NaN	NaN	NaN	NaN	NaN	NaN	24.0586	NaN	NaN	23.9739	NaN	NaN	NaN	NaN	NaN	NaN	NaN	Keep	+	0.00497249	0.00434646	8	8	8	35.7	35.7	35.7	40.557	0	113.76	616470000	92	25.9729	NaN	24.0162	NaN
24.1056	NaN	NaN	22.8406	23.0689	24.1208	23.6209	NaN	NaN	NaN	NaN	NaN	NaN	NaN	NaN	NaN	NaN	NaN	NaN	NaN	NaN	NaN	NaN	NaN	NaN	NaN	NaN	NaN	Keep		1	1	5	5	5	42.6	42.6	42.6	13.955	0	29.27	91667000	21	23.5514	NaN	NaN	NaN
23.2508	24.0414	23.8394	21.8016	NaN	NaN	22.6821	NaN	NaN	NaN	NaN	NaN	NaN	NaN	NaN	NaN	NaN	NaN	NaN	NaN	NaN	NaN	NaN	NaN	NaN	NaN	NaN	NaN	Keep		1	1	3	3	3	22.2	22.2	22.2	19.902	0	22.004	108780000	27	23.1231	NaN	NaN	NaN
23.6428	NaN	23.951	NaN	NaN	23.8308	23.8486	NaN	NaN	NaN	NaN	NaN	NaN	NaN	NaN	NaN	NaN	NaN	NaN	NaN	NaN	NaN	NaN	NaN	NaN	NaN	NaN	NaN	Keep		1	1	2	2	2	32.4	32.4	32.4	4.2913	0	12.435	111660000	13	23.8183	NaN	NaN	NaN
25.6159	25.5854	25.6275	25.0158	25.3286	25.8914	25.9437	NaN	NaN	NaN	NaN	NaN	NaN	NaN	NaN	NaN	NaN	NaN	NaN	NaN	NaN	NaN	NaN	NaN	NaN	NaN	NaN	NaN	Keep		1	1	20	20	20	32.5	32.5	32.5	134.6	0	229.98	450870000	103	25.5726	NaN	NaN	NaN
28.2741	28.7048	29.0084	28.0284	28.5962	28.7181	28.1428	27.8928	27.9107	27.3927	27.077	27.6703	27.1106	27.5317	26.3715	27.2033	26.224	26.7277	26.9496	26.9005	27.8876	27.6454	27.3517	27.336	27.4802	27.2479	27.5725	25.8401	Keep	+	1.41888e-05	5.26316e-05	34	34	4	65.6	65.6	3.5	76.49	0	323.31	5864700000	696	28.4961	27.5123	26.8949	27.2105
24.6986	25.2724	24.4981	NaN	24.312	24.9368	NaN	NaN	NaN	NaN	NaN	NaN	NaN	NaN	NaN	NaN	NaN	NaN	NaN	NaN	NaN	NaN	NaN	NaN	NaN	NaN	NaN	NaN	Keep		1	1	3	3	3	33.9	33.9	33.9	18.342	0	68.747	216420000	22	24.7436	NaN	NaN	NaN
24.8741	24.9156	24.3344	NaN	NaN	24.9124	24.5334	NaN	NaN	NaN	NaN	NaN	NaN	23.5883	NaN	NaN	NaN	NaN	NaN	NaN	24.2707	NaN	NaN	NaN	NaN	NaN	NaN	NaN	Keep		1	1	5	5	5	47.5	47.5	47.5	20.335	0	72.391	234650000	31	24.714	23.5883	24.2707	NaN
26.1657	26.0422	26.0627	NaN	NaN	26.1539	25.7725	NaN	NaN	NaN	NaN	NaN	NaN	NaN	NaN	NaN	NaN	NaN	NaN	NaN	NaN	NaN	NaN	NaN	NaN	NaN	NaN	NaN	Keep		1	1	4	4	2	44.4	44.4	26.5	12.979	0	107.07	578080000	46	26.0394	NaN	NaN	NaN
24.0627	24.1926	24.163	NaN	NaN	24.0466	22.4458	NaN	NaN	NaN	NaN	NaN	NaN	NaN	NaN	NaN	NaN	NaN	NaN	NaN	NaN	NaN	NaN	NaN	NaN	NaN	NaN	NaN	Keep		1	1	3	3	3	21.6	21.6	21.6	22.692	0	38.429	128280000	25	23.7821	NaN	NaN	NaN
28.9214	29.1266	29.1123	29.3031	29.2779	29.0684	28.9813	27.207	26.9085	27.1322	27.5822	27.236	27.3285	27.086	27.2125	27.7879	27.5677	27.709	27.6458	27.7439	28.1162	27.6019	27.3744	27.2514	27.2206	27.3135	26.8186	27.2752	Keep	+	2.24088e-14	0	6	6	6	74.6	74.6	74.6	12.644	0	323.31	7755900000	339	29.113	27.2115	27.6833	27.2651
26.2541	26.2598	26.2606	25.6338	26.0831	26.2697	26.3481	NaN	NaN	NaN	NaN	NaN	NaN	NaN	NaN	NaN	NaN	NaN	NaN	NaN	NaN	NaN	NaN	NaN	NaN	NaN	NaN	NaN	Keep		1	1	11	11	11	46.8	46.8	46.8	34.936	0	129.14	747940000	94	26.1585	NaN	NaN	NaN
NaN	NaN	NaN	NaN	NaN	NaN	NaN	NaN	NaN	NaN	NaN	NaN	NaN	NaN	NaN	NaN	NaN	23.0475	23.1763	NaN	23.1818	23.6213	NaN	NaN	23.0733	NaN	NaN	NaN	Keep		0.390695	0.403158	4	4	4	20	20	20	59.785	0	56.692	45700000	27	NaN	NaN	23.1352	23.3473
NaN	25.3002	25.4731	24.6819	25.4884	NaN	25.2967	23.9669	NaN	NaN	24.515	NaN	24.3914	24.1739	NaN	24.2285	NaN	NaN	NaN	NaN	24.9185	NaN	NaN	NaN	NaN	NaN	23.698	NaN	Keep	+	0.00558574	0.00473282	1	1	1	21.5	21.5	21.5	7.2262	0.0019531	7.8705	463860000	38	25.248	24.2618	24.5735	23.698
24.8268	24.5677	24.9079	24.6675	24.4314	24.9431	24.1979	NaN	24.0215	24.2661	24.7451	24.5063	24.3422	24.0765	NaN	23.4914	NaN	NaN	NaN	NaN	24.0439	NaN	NaN	NaN	NaN	NaN	NaN	NaN	Keep	+	0.00649238	0.00509091	9	9	9	54.7	54.7	54.7	31.684	0	118.6	333110000	63	24.6489	24.3263	23.7676	NaN
25.676	NaN	25.875	23.8818	NaN	NaN	NaN	NaN	25.0267	25.0319	25.3472	24.9788	25.1544	25.1275	NaN	NaN	NaN	NaN	NaN	NaN	25.6042	NaN	NaN	NaN	NaN	NaN	NaN	NaN	Keep		0.939589	1	1	1	1	21	21	21	7.0182	0	88.664	520280000	37	25.1443	25.1111	25.6042	NaN
25.972	26.5307	26.5114	25.9786	26.294	26.2398	26.3293	25.5022	NaN	NaN	26.0598	25.6664	25.826	25.7106	NaN	26.1191	NaN	25.6415	25.6673	25.3938	NaN	NaN	NaN	NaN	NaN	NaN	25.4369	NaN	Keep	+	0.00259678	0.00268908	3	3	3	53.8	53.8	53.8	7.5326	0	102.12	1139600000	53	26.2651	25.753	25.7055	25.4369
27.3714	27.177	27.4003	26.9255	26.9987	26.8909	27.1153	25.7332	25.2416	25.4654	26.2868	26.0455	25.5693	25.6408	24.1423	24.5213	24.2018	23.8761	24.4	24.3226	24.4798	23.8692	24.0261	23.3885	23.9143	NaN	23.5678	23.6936	Keep	+	3.68913e-17	0	14	14	14	73.8	73.8	73.8	31.241	0	219.49	1745800000	212	27.1256	25.7118	24.2777	23.7433
22.5275	22.3953	22.3975	NaN	22.3578	22.2337	NaN	NaN	NaN	NaN	NaN	NaN	NaN	NaN	NaN	NaN	NaN	NaN	NaN	NaN	NaN	NaN	NaN	NaN	NaN	NaN	NaN	NaN	Keep		1	1	2	2	2	10	10	10	54.943	0	57.938	41867000	17	22.3824	NaN	NaN	NaN
NaN	NaN	NaN	NaN	NaN	NaN	NaN	21.5692	NaN	NaN	NaN	NaN	NaN	NaN	NaN	NaN	NaN	NaN	NaN	NaN	NaN	23.1482	NaN	23.2095	23.0826	22.9878	23.0584	22.4011	Keep		1	1	1	1	1	4.6	4.6	4.6	43.457	0	21.168	24695000	22	NaN	21.5692	NaN	22.9813
22.2521	22.6882	23.2386	NaN	22.6364	23.6252	22.2013	NaN	NaN	NaN	NaN	NaN	NaN	NaN	NaN	NaN	NaN	NaN	NaN	NaN	NaN	NaN	NaN	NaN	NaN	NaN	NaN	NaN	Keep		1	1	3	3	3	17.6	17.6	17.6	23.121	0	42.268	80179000	35	22.7736	NaN	NaN	NaN
24.9142	24.8673	24.7189	23.7778	24.489	24.6533	24.5252	23.9082	NaN	NaN	NaN	NaN	23.7872	NaN	NaN	23.4194	NaN	NaN	NaN	23.297	NaN	24.8812	NaN	24.7348	24.8522	24.8991	24.4068	NaN	Keep	+	0.00035894	0.000627451	7	7	7	38.9	38.9	38.9	31.525	0	156.67	352670000	74	24.5637	23.8477	23.3582	24.7548
NaN	22.8011	22.3666	NaN	21.8386	22.1687	22.4557	NaN	NaN	NaN	NaN	NaN	NaN	NaN	NaN	NaN	NaN	NaN	NaN	NaN	NaN	NaN	NaN	NaN	NaN	NaN	NaN	NaN	Keep		1	1	4	4	4	15.9	15.9	15.9	52.402	0	72.29	51223000	23	22.3261	NaN	NaN	NaN
24.7595	24.582	24.4645	24.7114	25.1126	24.7293	24.9075	NaN	NaN	NaN	NaN	NaN	NaN	NaN	NaN	NaN	NaN	NaN	NaN	NaN	NaN	NaN	NaN	NaN	NaN	NaN	NaN	NaN	Keep		1	1	7	7	7	28.1	28.1	28.1	46.713	0	78.972	254770000	44	24.7524	NaN	NaN	NaN
23.9433	24.018	23.8264	23.3102	23.5838	23.744	23.597	NaN	NaN	NaN	NaN	NaN	NaN	NaN	NaN	NaN	NaN	NaN	NaN	NaN	NaN	NaN	NaN	NaN	NaN	NaN	NaN	NaN	Keep		1	1	5	5	5	26.7	26.7	26.7	31.508	0	39.849	134000000	30	23.7175	NaN	NaN	NaN
23.8082	23.6896	23.8537	23.8088	23.7579	23.799	24.0455	NaN	NaN	NaN	NaN	NaN	NaN	NaN	NaN	NaN	NaN	NaN	NaN	NaN	NaN	NaN	NaN	NaN	NaN	NaN	NaN	NaN	Keep		1	1	7	7	7	34.2	34.2	34.2	43.429	0	64.232	134880000	35	23.8232	NaN	NaN	NaN
24.2648	24.5063	24.5875	NaN	NaN	NaN	23.6066	NaN	NaN	NaN	NaN	NaN	NaN	NaN	NaN	NaN	NaN	NaN	NaN	NaN	23.0414	NaN	NaN	NaN	NaN	NaN	NaN	NaN	Keep		1	1	2	2	2	22.1	22.1	22.1	15.205	0	137.13	174140000	35	24.2413	NaN	23.0414	NaN
27.6078	27.7091	27.8081	26.9772	27.3754	27.7066	27.5761	NaN	NaN	NaN	NaN	NaN	NaN	NaN	NaN	NaN	NaN	NaN	NaN	NaN	23.9826	25.0953	23.0532	NaN	25.071	NaN	NaN	NaN	Keep	+	9.75651e-05	4.49438e-05	21	21	20	75	75	72	50.734	0	323.31	1902500000	204	27.5372	NaN	23.9826	24.4065
NaN	NaN	23.4914	23.2101	22.9478	NaN	NaN	NaN	NaN	NaN	NaN	NaN	NaN	NaN	NaN	NaN	NaN	NaN	NaN	NaN	NaN	NaN	NaN	NaN	NaN	NaN	NaN	NaN	Keep		1	1	3	3	3	7.6	7.6	7.6	62.95	0	19.135	86354000	17	23.2164	NaN	NaN	NaN
NaN	24.9373	23.1454	NaN	NaN	24.8077	NaN	23.1976	NaN	22.5657	23.1452	23.914	23.725	NaN	NaN	NaN	NaN	NaN	NaN	NaN	NaN	NaN	NaN	NaN	NaN	NaN	NaN	NaN	Keep		0.110299	0.101373	6	6	6	52.2	52.2	52.2	21.059	0	49.232	139660000	35	24.2968	23.3095	NaN	NaN
26.5932	26.5693	26.4523	27.3241	27.0912	26.4294	27.3977	25.791	25.5631	25.7455	26.3744	25.9442	25.4968	25.588	27.0803	27.2995	27.0918	27.2523	27.2385	27.1587	27.3371	27.3673	27.7663	27.3992	NaN	NaN	27.7204	27.8791	Keep	+	1.19648e-09	0	3	2	2	69.2	55.4	55.4	7.1629	0	320.17	2274100000	119	26.8367	25.7861	27.2083	27.6265
23.3351	23.1944	23.0138	NaN	22.8145	NaN	22.7374	NaN	NaN	NaN	NaN	NaN	NaN	NaN	NaN	NaN	NaN	NaN	NaN	NaN	NaN	NaN	NaN	NaN	NaN	NaN	NaN	NaN	Keep		1	1	3	3	3	16.9	16.9	16.9	37.296	0	34.716	62793000	24	23.019	NaN	NaN	NaN
22.9757	24.2055	24.2079	NaN	NaN	NaN	NaN	NaN	NaN	NaN	NaN	NaN	NaN	NaN	NaN	NaN	NaN	NaN	NaN	NaN	NaN	NaN	NaN	NaN	NaN	NaN	NaN	NaN	Keep		1	1	2	2	2	24.6	24.6	24.6	20.408	0	50.125	94160000	11	23.7964	NaN	NaN	NaN
NaN	NaN	NaN	NaN	NaN	NaN	NaN	NaN	NaN	NaN	NaN	NaN	NaN	NaN	22.9926	22.4885	22.8083	22.6173	22.9878	NaN	22.9656	NaN	NaN	NaN	NaN	NaN	NaN	NaN	Keep		1	1	5	5	5	28.6	28.6	28.6	35.794	0	76.433	32498000	19	NaN	NaN	22.81	NaN
NaN	NaN	NaN	NaN	NaN	NaN	NaN	NaN	NaN	NaN	NaN	NaN	NaN	NaN	NaN	NaN	NaN	NaN	NaN	NaN	24.0576	24.9005	25.055	26.1607	NaN	NaN	NaN	NaN	Keep		1	1	3	3	3	32.4	32.4	32.4	12.476	0	18.779	99588000	16	NaN	NaN	24.0576	25.3721
NaN	NaN	NaN	NaN	NaN	NaN	NaN	NaN	NaN	NaN	NaN	NaN	NaN	NaN	NaN	NaN	NaN	NaN	NaN	NaN	NaN	25.2436	NaN	NaN	NaN	NaN	25.4577	25.5545	Keep		1	1	3	3	3	45.7	45.7	45.7	10.472	0	22.469	72528000	17	NaN	NaN	NaN	25.4186
23.482	NaN	22.9256	25.0198	24.5815	23.6982	24.7381	22.6415	NaN	NaN	23.3637	NaN	NaN	22.8754	23.132	23.9105	22.584	23.3422	23.5931	23.8326	24.5027	23.4371	NaN	22.8761	23.7016	23.1973	23.109	NaN	Keep		0.0734602	0.0678987	9	9	1	47.4	47.4	7.7	33.086	0	195.03	235850000	78	24.0742	22.9602	23.5567	23.2642
25.4737	25.3455	24.6819	24.4823	24.9157	25.1133	25.0633	24.5503	24.3112	24.2231	NaN	NaN	24.6918	24.2173	23.8212	24.3979	23.471	24.1294	24.1867	23.9621	24.6042	NaN	NaN	NaN	24.0423	24.0531	23.5883	24.0209	Keep	+	4.75467e-05	4.81928e-05	3	3	3	61.2	61.2	61.2	13.932	0	143.57	510890000	75	25.0108	24.3987	24.0818	23.9261
NaN	23.8919	NaN	NaN	NaN	NaN	NaN	25.1249	24.8482	25.3791	25.9404	25.2092	25.2512	24.7846	NaN	24.7304	24.8064	24.7534	24.4707	24.5199	25.0684	25.2775	NaN	25.1929	25.274	25.5469	25.4336	NaN	Keep	+	0.00477259	0.00431746	8	8	5	31.1	31.1	18.8	39.811	0	252.58	380200000	75	23.8919	25.2197	24.7249	25.345
26.0813	25.8703	25.9853	26.128	25.8521	25.9162	26.2926	25.3969	25.7077	25.8143	25.6494	25.7436	25.5061	25.3746	25.3034	25.2253	25.4452	25.6347	25.6844	25.7374	25.8342	25.5886	25.451	25.264	25.4622	25.5152	25.3939	25.7781	Keep	+	5.80576e-05	4.7619e-05	7	7	7	67.1	67.1	67.1	17.474	0	197.5	1132900000	184	26.018	25.5989	25.5521	25.4933
24.3509	24.5614	24.7441	24.3673	24.4611	24.7526	24.5582	NaN	NaN	NaN	NaN	NaN	NaN	NaN	NaN	NaN	NaN	NaN	NaN	NaN	NaN	24.115	NaN	24.1544	24.5648	24.508	24.1855	24.7699	Keep		0.214989	0.206576	8	8	8	39.9	39.9	39.9	34.63	0	66.068	308840000	74	24.5422	NaN	NaN	24.3829
NaN	NaN	NaN	NaN	NaN	NaN	NaN	NaN	NaN	NaN	NaN	NaN	NaN	NaN	24.4024	24.4022	NaN	24.4457	24.5669	NaN	24.8357	NaN	NaN	NaN	24.0095	NaN	NaN	NaN	Keep		1	1	15	2	2	55	12.2	12.2	42.298	0	47.136	87162000	26	NaN	NaN	24.5306	24.0095
NaN	NaN	NaN	NaN	NaN	NaN	NaN	24.3006	24.1572	24.2324	24.1327	24.3072	24.3467	24.3879	NaN	NaN	NaN	NaN	NaN	NaN	NaN	NaN	NaN	NaN	NaN	NaN	NaN	NaN	Keep		1	1	4	4	4	35	35	35	22.397	0	57.194	74621000	31	NaN	24.2664	NaN	NaN
27.9733	27.3748	27.1032	NaN	27.7335	27.3232	27.7621	NaN	NaN	NaN	NaN	NaN	NaN	NaN	26.9964	NaN	27.3051	27.1888	27.746	NaN	NaN	NaN	NaN	NaN	27.6967	27.4492	27.7156	NaN	Keep		0.361432	0.371786	4	4	4	39.8	39.8	39.8	10.042	0	28.914	2791900000	48	27.545	NaN	27.3091	27.6205
30.6739	30.6125	30.388	29.9331	30.2621	30.3342	30.403	29.7661	29.5429	29.6278	29.8129	29.9973	29.9523	29.7553	28.7328	29.4901	28.7793	29.1619	29.3414	29.296	29.7808	29.8106	29.6181	29.5142	29.8407	29.6332	29.7575	29.4322	Keep	+	1.41635e-07	0	35	35	2	75.5	75.5	3	57.524	0	323.31	21912000000	1130	30.3724	29.7792	29.226	29.6581
NaN	NaN	NaN	NaN	NaN	NaN	NaN	NaN	NaN	NaN	NaN	NaN	NaN	NaN	24.592	25.3003	24.4133	24.7254	24.5799	24.2094	25.4475	23.985	NaN	NaN	24.0689	NaN	NaN	NaN	Keep		0.0697344	0.0643333	15	2	2	60.4	13.3	13.3	50.272	0	115.06	130560000	40	NaN	NaN	24.7525	24.027
22.9766	22.6275	22.4564	NaN	NaN	NaN	NaN	NaN	22.6917	NaN	NaN	NaN	23.374	22.9367	NaN	NaN	NaN	NaN	NaN	NaN	NaN	NaN	NaN	NaN	NaN	NaN	NaN	NaN	Keep		0.280001	0.279337	6	6	6	28.6	28.6	28.6	34.439	0	63.39	57777000	31	22.6868	23.0008	NaN	NaN
23.9651	23.4759	23.1411	23.3612	23.2853	23.6843	23.3541	NaN	NaN	NaN	NaN	NaN	NaN	NaN	NaN	NaN	NaN	NaN	NaN	NaN	NaN	NaN	NaN	NaN	NaN	NaN	NaN	NaN	Keep		1	1	5	5	5	77.6	77.6	77.6	8.8329	0	53.047	105820000	24	23.4667	NaN	NaN	NaN
25.3726	25.5077	25.9711	25.8499	25.0302	25.2116	25.995	NaN	NaN	NaN	NaN	NaN	NaN	NaN	24.3671	24.6367	NaN	24.9876	23.4616	NaN	24.8286	23.9294	24.4029	23.9371	24.3294	24.5889	24.1702	NaN	Keep	+	8.77597e-05	4.54545e-05	11	11	11	63.4	63.4	63.4	36.227	0	193.76	661440000	121	25.5626	NaN	24.4563	24.2263
24.8797	24.7373	24.6307	23.8434	24.6678	24.3871	24.4087	25.0895	24.7269	24.5513	25.1535	24.9906	24.6854	25.0671	NaN	23.1197	NaN	NaN	NaN	22.6083	24.1482	26.6893	25.5667	26.8541	26.8816	26.6002	26.6939	26.2131	Keep	+	2.13544e-09	0	4	4	4	44.1	44.1	44.1	17.171	0	144.05	606980000	104	24.5078	24.8949	23.2921	26.4998
NaN	NaN	NaN	NaN	NaN	NaN	NaN	NaN	NaN	NaN	NaN	NaN	23.2587	NaN	NaN	NaN	NaN	NaN	NaN	NaN	NaN	28.179	28.285	28.2372	29.2619	28.9983	28.53	29.0754	Keep		1	1	7	7	1	51.2	51.2	10.6	23.826	0	210.14	1116300000	88	NaN	23.2587	NaN	28.6524
29.0108	28.813	28.9658	28.6394	28.7648	28.8046	28.8956	26.557	26.6017	26.7666	26.7777	26.8598	26.9008	26.5899	26.3628	26.8722	26.5471	26.5939	26.7956	26.794	27.3587	26.3194	26.6446	26.1905	26.5953	26.5716	26.46	26.5717	Keep	+	2.73511e-17	0	14	14	14	57	57	57	25.481	0	323.31	6318300000	355	28.842	26.7219	26.7606	26.479
23.1666	NaN	23.2039	NaN	NaN	23.3748	NaN	NaN	NaN	NaN	NaN	NaN	NaN	NaN	NaN	NaN	NaN	NaN	NaN	NaN	NaN	NaN	NaN	NaN	NaN	NaN	NaN	NaN	Keep		1	1	1	1	1	22.7	22.7	22.7	7.0299	0.0019212	7.57	81474000	17	23.2484	NaN	NaN	NaN
24.612	24.7235	24.9458	25.1057	24.4384	25.0412	24.8334	NaN	NaN	NaN	23.9946	23.399	NaN	23.9632	NaN	NaN	NaN	23.5216	23.4695	NaN	NaN	24.1336	23.5983	NaN	NaN	NaN	NaN	NaN	Keep	+	0.000148156	8.69565e-05	8	8	8	43.3	43.3	43.3	35	0	164.14	365570000	64	24.8143	23.7856	23.4955	23.866
24.957	25.1921	24.551	24.7402	24.67	24.9106	24.7567	NaN	NaN	NaN	NaN	NaN	NaN	NaN	NaN	23.7672	NaN	NaN	NaN	NaN	NaN	NaN	NaN	NaN	24.5612	NaN	24.6371	24.5282	Keep		0.0873838	0.08045	7	7	7	48.8	48.8	48.8	23.747	0	90.69	339550000	58	24.8254	NaN	23.7672	24.5755
25.3337	26.1081	25.7479	NaN	23.6379	25.8708	NaN	NaN	NaN	NaN	NaN	NaN	NaN	NaN	NaN	NaN	NaN	NaN	NaN	NaN	NaN	NaN	NaN	NaN	NaN	NaN	NaN	NaN	Keep		1	1	8	8	8	50.5	50.5	50.5	30.721	0	243.51	396380000	44	25.3397	NaN	NaN	NaN
NaN	NaN	NaN	NaN	NaN	NaN	NaN	NaN	NaN	NaN	NaN	NaN	NaN	NaN	NaN	NaN	NaN	NaN	NaN	NaN	NaN	24.9663	NaN	25.5154	25.3163	25.0669	25.1599	NaN	Keep		1	1	3	3	3	29.4	29.4	29.4	21.469	0	56.819	78035000	20	NaN	NaN	NaN	25.2049
25.848	25.8483	25.9252	23.5191	25.2971	24.4394	NaN	NaN	NaN	NaN	NaN	NaN	NaN	NaN	25.306	NaN	25.393	25.2304	NaN	NaN	NaN	28.1646	27.2697	28.0205	28.3528	28.344	27.1097	28.6451	Keep	+	1.52066e-05	5.19481e-05	6	6	6	41.8	41.8	41.8	23.635	0	307.73	1066000000	87	25.1462	NaN	25.3098	27.9866
NaN	22.009	NaN	22.0765	22.0124	22.2441	NaN	NaN	NaN	NaN	NaN	NaN	NaN	NaN	NaN	NaN	NaN	NaN	NaN	NaN	NaN	NaN	NaN	NaN	NaN	NaN	NaN	NaN	Keep		1	1	5	5	5	20	20	20	51.968	0	65.473	27881000	14	22.0855	NaN	NaN	NaN
27.7287	26.3531	26.38	27.9781	27.5886	25.8326	27.4257	NaN	NaN	NaN	NaN	NaN	NaN	NaN	28.3371	29.0994	28.3986	29.0684	28.5559	28.7667	29.0144	31.1411	29.847	30.9201	30.4496	30.5057	30.7462	30.143	Keep	+	6.3803e-09	0	6	6	3	45.1	45.1	25.6	17.802	0	117.13	6840900000	155	27.041	NaN	28.7486	30.5361
29.9549	29.3079	29.4166	29.9923	30.0648	29.1352	29.9592	31.2471	31.2999	30.9938	31.2164	31.354	31.2719	31.3005	29.5687	30.822	29.9807	30.6143	30.7865	30.4294	31.2787	29.1437	28.8258	29.6588	29.8118	29.7953	29.9197	29.4476	Keep	+	6.77819e-08	0	11	11	11	52.5	52.5	52.5	32.838	0	323.31	24638000000	368	29.6901	31.2405	30.4972	29.5147
NaN	NaN	NaN	NaN	NaN	NaN	NaN	NaN	23.3754	NaN	NaN	NaN	NaN	23.8277	NaN	NaN	NaN	NaN	NaN	NaN	22.9246	23.9951	NaN	NaN	24.6319	24.1272	23.8183	NaN	Keep		0.141825	0.132094	7	7	1	18.5	18.5	2.1	80.87	0	50.951	60537000	28	NaN	23.6016	22.9246	24.1431
24.1268	22.8392	NaN	NaN	23.4035	24.3481	23.7762	22.7639	22.4962	22.065	NaN	NaN	NaN	22.5343	NaN	22.7409	NaN	NaN	NaN	NaN	NaN	NaN	NaN	NaN	NaN	23.111	NaN	NaN	Keep	+	0.0072506	0.00647761	5	5	5	50.3	50.3	50.3	20.818	0	72.27	124810000	46	23.6987	22.4649	22.7409	23.111
26.1265	26.2076	26.7233	26.3589	26.4251	26.1467	26.4531	24.972	24.8266	25.0682	25.4629	24.9461	24.7592	24.6437	22.9332	24.4133	23.3736	24.3306	24.5938	24.2722	25.1645	23.9538	23.7997	23.816	24.3855	23.5335	NaN	NaN	Keep	+	6.37446e-09	0	12	12	12	40.6	40.6	40.6	39.49	0	241.65	1104300000	183	26.3487	24.9541	24.1544	23.8977
26.3358	26.2632	26.7984	26.1975	26.2169	26.3232	26.4625	24.5785	24.1413	24.7707	25.0691	24.6425	24.354	24.1615	23.7103	24.4468	24.3908	24.2418	24.1186	24.214	23.786	23.4726	24.8479	24.4398	24.769	24.7356	24.7651	24.9573	Keep	+	5.05229e-11	0	10	10	10	61.4	61.4	61.4	31.109	0	169.45	1170500000	187	26.3711	24.5311	24.1297	24.5696
24.5925	24.9319	24.9416	24.7267	24.8819	24.8168	25.0519	NaN	NaN	NaN	NaN	NaN	NaN	NaN	NaN	NaN	NaN	NaN	NaN	NaN	NaN	NaN	NaN	NaN	NaN	NaN	NaN	NaN	Keep		1	1	4	4	4	56.7	56.7	56.7	10.207	0	36.061	275270000	29	24.849	NaN	NaN	NaN
NaN	22.9252	NaN	23.133	22.9511	22.668	22.9858	NaN	NaN	NaN	NaN	NaN	NaN	NaN	NaN	NaN	NaN	NaN	NaN	NaN	NaN	NaN	NaN	NaN	NaN	NaN	NaN	NaN	Keep		1	1	3	3	3	13.4	13.4	13.4	51.366	0	131.99	59657000	17	22.9326	NaN	NaN	NaN
24.0811	23.7554	23.9062	24.0078	23.4544	24.0256	23.9497	23.183	NaN	22.7251	23.2064	23.3199	22.8849	NaN	NaN	NaN	NaN	NaN	NaN	NaN	NaN	NaN	NaN	NaN	NaN	NaN	NaN	NaN	Keep	+	0.000116735	4.44444e-05	3	3	3	31.5	31.5	31.5	20.812	0	79.921	177030000	42	23.8829	23.0638	NaN	NaN
25.8275	25.4801	25.8389	25.5126	25.8091	25.4946	25.7965	24.9143	25.1562	25.2421	25.705	25.1927	25.1082	24.8737	24.9836	25.2024	25.0547	24.893	24.7915	25.0393	25.431	25.0196	25.5628	24.533	25.436	25.3193	25.2705	25.4365	Keep	+	0.000876078	0.00115315	4	4	4	36.4	36.4	36.4	18.787	0	237.48	1057500000	143	25.6799	25.1703	25.0565	25.2254
NaN	NaN	NaN	NaN	NaN	NaN	NaN	25.958	25.8992	25.8828	25.8219	25.6665	26.0019	25.9845	NaN	24.5775	24.6705	24.7872	24.6682	NaN	24.7779	NaN	NaN	NaN	NaN	NaN	NaN	NaN	Keep	+	3.05171e-09	0	4	4	4	32.8	32.8	32.8	13.944	0	36.844	302920000	45	NaN	25.8878	24.6963	NaN
27.6807	27.8804	28.3817	27.9239	27.6666	27.9485	28.0401	26.1988	26.3197	26.7443	26.5621	27.2661	26.709	26.6741	25.796	27.2378	26.3079	26.4482	26.2844	26.5366	26.5716	25.9192	26.3538	25.8986	26.1724	26.3357	25.9572	26.0346	Keep	+	5.55515e-10	0	6	6	6	51.1	51.1	51.1	9.6569	0	85.808	3250000000	141	27.9317	26.6392	26.4546	26.0959
NaN	NaN	NaN	24.5712	24.5152	NaN	24.5085	25.0402	25.0143	NaN	NaN	25.2437	25.2048	25.1606	25.2994	25.9944	25.6458	25.4508	25.4262	25.6555	26.2623	25.5928	25.0307	25.6379	25.7308	25.6208	25.5494	25.2388	Keep	+	2.05485e-05	5.12821e-05	7	7	1	46.2	46.2	11	20.572	0	67.034	486320000	86	24.5316	25.1327	25.6764	25.4859
23.1515	23.2839	NaN	24.5907	23.8158	23.5409	23.6953	27.563	27.7958	27.8138	27.2706	27.3206	27.2781	27.9821	27.7257	27.7876	27.5933	28.076	27.5238	27.8637	27.88	26.7653	26.0005	26.8688	27.0518	27.0097	26.8428	26.2053	Keep	+	7.49718e-16	0	6	6	6	43	43	43	19.407	0	323.31	1982800000	202	23.6797	27.5749	27.7786	26.6777
21.7271	21.7704	21.6646	NaN	21.1576	21.5615	21.8547	NaN	NaN	NaN	NaN	NaN	NaN	NaN	NaN	NaN	NaN	NaN	NaN	NaN	NaN	NaN	NaN	NaN	NaN	NaN	NaN	NaN	Keep		1	1	1	1	1	18.5	18.5	18.5	10.855	0.0020367	9.1383	27038000	12	21.6227	NaN	NaN	NaN
NaN	NaN	NaN	NaN	NaN	NaN	NaN	NaN	NaN	NaN	NaN	NaN	23.6575	NaN	24.5741	24.4854	24.3187	24.6041	24.631	24.4628	24.2117	NaN	NaN	NaN	NaN	NaN	NaN	NaN	Keep		1	1	6	6	6	33.5	33.5	33.5	30.679	0	80.021	99259000	48	NaN	23.6575	24.4697	NaN
24.458	23.6322	23.9458	24.3967	23.9234	NaN	24.2794	NaN	NaN	NaN	NaN	NaN	NaN	NaN	NaN	NaN	NaN	NaN	NaN	NaN	NaN	NaN	NaN	NaN	NaN	NaN	NaN	NaN	Keep		1	1	12	12	12	32.3	32.3	32.3	65.557	0	111.2	164800000	35	24.1059	NaN	NaN	NaN
NaN	NaN	NaN	NaN	NaN	NaN	NaN	NaN	NaN	NaN	NaN	NaN	NaN	NaN	NaN	25.0933	24.746	24.6825	24.7472	24.6831	24.8361	25.2295	24.7015	24.8808	25.0874	25.1814	25.1897	NaN	Keep	+	0.0429422	0.0393469	5	5	4	24.4	24.4	19.9	38.429	0	253.18	178310000	46	NaN	NaN	24.798	25.045
NaN	NaN	NaN	NaN	NaN	NaN	NaN	NaN	NaN	NaN	NaN	NaN	28.3423	NaN	NaN	NaN	NaN	NaN	26.5478	NaN	NaN	28.1769	28.1731	28.0663	28.2037	28.9785	27.9677	NaN	Keep		1	1	4	4	4	37.7	37.7	37.7	13.581	0	70.43	1318700000	31	NaN	28.3423	26.5478	28.261
NaN	NaN	NaN	23.9711	NaN	NaN	23.5737	NaN	NaN	NaN	NaN	NaN	NaN	NaN	27.253	27.0172	27.1516	27.0913	26.2178	27.1198	26.9014	NaN	NaN	NaN	NaN	NaN	NaN	NaN	Keep	+	7.262e-06	5.40541e-05	11	11	8	44.4	44.4	26.4	26.66	0	173.57	513390000	84	23.7724	NaN	26.9646	NaN
NaN	NaN	NaN	NaN	NaN	NaN	NaN	NaN	NaN	NaN	NaN	NaN	NaN	NaN	NaN	NaN	NaN	NaN	NaN	NaN	NaN	25.995	NaN	26.2137	25.9382	25.9087	26.2258	NaN	Keep		1	1	6	6	5	39.6	39.6	33.8	17.204	0	40.564	155340000	21	NaN	NaN	NaN	26.0563
NaN	NaN	NaN	24.4012	23.8081	23.2928	23.8336	NaN	NaN	NaN	NaN	NaN	NaN	NaN	NaN	NaN	NaN	NaN	NaN	NaN	NaN	NaN	NaN	NaN	NaN	NaN	NaN	NaN	Keep		1	1	4	4	4	41.4	41.4	41.4	16.703	0	123.36	73107000	24	23.8339	NaN	NaN	NaN
NaN	NaN	NaN	NaN	NaN	NaN	NaN	NaN	NaN	NaN	NaN	NaN	NaN	NaN	NaN	NaN	NaN	NaN	NaN	NaN	NaN	24.9212	NaN	24.7709	25.1581	25.0315	25.0014	24.7252	Keep		1	1	7	7	7	25	25	25	67.326	0	93.248	71128000	39	NaN	NaN	NaN	24.9347
22.3893	22.1608	NaN	21.8869	NaN	NaN	22.4847	NaN	NaN	NaN	NaN	NaN	NaN	NaN	22.9169	23.5868	22.6868	23.6761	24.4053	23.5908	24.6277	23.1138	24.2362	24.4018	24.8129	24.9201	24.5628	24.7314	Keep	+	0.000168526	8.42105e-05	7	7	7	26.1	26.1	26.1	47.82	0	100	134830000	82	22.2304	NaN	23.6415	24.397
NaN	NaN	NaN	NaN	NaN	NaN	NaN	NaN	NaN	NaN	NaN	23.2213	23.0246	23.3537	NaN	22.6637	NaN	22.8694	NaN	NaN	NaN	NaN	NaN	NaN	NaN	NaN	NaN	NaN	Keep		0.0584922	0.0538301	3	3	3	7.8	7.8	7.8	36.062	0	22.325	35917000	25	NaN	23.1999	22.7666	NaN
25.5134	28.1822	28.1491	25.4944	NaN	NaN	24.0662	NaN	NaN	23.4782	23.8517	24.5363	26.8313	NaN	NaN	NaN	NaN	NaN	NaN	NaN	NaN	NaN	NaN	NaN	NaN	NaN	NaN	NaN	Keep		0.199395	0.192023	1	1	1	31.5	31.5	31.5	10.444	0	108.84	1538500000	39	26.2811	24.6744	NaN	NaN
23.5253	NaN	23.6258	23.6108	NaN	23.8453	24.1147	NaN	NaN	NaN	NaN	NaN	NaN	NaN	NaN	NaN	NaN	NaN	NaN	NaN	NaN	NaN	NaN	NaN	NaN	NaN	NaN	NaN	Keep		1	1	5	5	5	49.7	49.7	49.7	17.181	0	43.565	113760000	21	23.7444	NaN	NaN	NaN
27.6721	27.6657	27.5448	21.7678	27.0662	26.2774	26.0255	NaN	NaN	NaN	23.8551	22.7757	24.1294	23.7876	NaN	NaN	NaN	NaN	NaN	NaN	24.7877	NaN	NaN	NaN	NaN	NaN	23.1875	NaN	Keep	+	0.0387543	0.0357241	10	10	10	53.7	53.7	53.7	23.899	0	205.16	1368900000	106	26.2885	23.6369	24.7877	23.1875
23.4974	24.8392	25.0578	NaN	NaN	24.6431	21.835	NaN	NaN	NaN	NaN	NaN	NaN	NaN	NaN	NaN	NaN	NaN	NaN	NaN	NaN	NaN	NaN	NaN	NaN	NaN	NaN	22.9004	Keep		1	1	9	9	9	47.1	47.1	47.1	38.086	0	122.92	177230000	39	23.9745	NaN	NaN	22.9004
NaN	NaN	NaN	NaN	NaN	26.1796	26.3047	NaN	NaN	25.8113	25.7716	NaN	NaN	25.5577	26.5263	26.8822	NaN	26.6863	26.6686	26.5285	27.0748	25.8965	26.3672	NaN	NaN	NaN	NaN	26.2211	Keep	+	0.000202401	0.000206186	2	2	2	35.1	35.1	35.1	8.7566	0	15.834	850550000	47	26.2422	25.7136	26.7278	26.1616
NaN	NaN	NaN	24.0503	NaN	NaN	NaN	28.8276	28.6626	28.9079	29.0955	29.2494	28.9526	28.9004	28.3777	28.641	27.7582	28.3362	28.2067	28.1939	28.0596	29.8999	28.6811	28.2969	29.3205	29.0443	29.7714	28.9579	Keep	+	0.000740092	0.00103704	5	5	4	63.6	63.6	51.2	13.78	0	323.31	4642900000	170	24.0503	28.9423	28.2247	29.1389
24.1204	24.1772	23.906	24.3787	24.5466	23.8431	23.6449	23.1594	NaN	23.388	23.6399	NaN	23.2706	22.9344	NaN	NaN	NaN	NaN	NaN	NaN	NaN	NaN	NaN	NaN	NaN	NaN	NaN	NaN	Keep	+	0.000851524	0.00116364	5	5	5	52.7	52.7	52.7	18.935	0	48.443	193680000	41	24.0881	23.2784	NaN	NaN
24.9544	26.1196	25.6543	NaN	NaN	25.7523	NaN	NaN	NaN	NaN	NaN	NaN	NaN	NaN	NaN	NaN	NaN	NaN	NaN	NaN	NaN	NaN	NaN	NaN	NaN	NaN	NaN	NaN	Keep		1	1	4	4	4	59.3	59.3	59.3	9.6139	0	49.437	320960000	19	25.6201	NaN	NaN	NaN
24.9526	25.0352	25.3269	24.4685	24.7141	24.789	24.647	NaN	NaN	NaN	NaN	NaN	NaN	NaN	NaN	NaN	NaN	NaN	NaN	NaN	NaN	NaN	NaN	NaN	NaN	NaN	NaN	NaN	Keep		1	1	6	6	6	70.2	70.2	70.2	10.832	0	47.205	309290000	34	24.8476	NaN	NaN	NaN
NaN	23.8994	23.7143	NaN	NaN	NaN	23.555	NaN	NaN	NaN	NaN	NaN	NaN	NaN	NaN	NaN	NaN	NaN	NaN	NaN	NaN	NaN	NaN	NaN	NaN	NaN	NaN	NaN	Keep		1	1	2	2	2	22.8	22.8	22.8	13.222	0	14.645	81054000	12	23.7229	NaN	NaN	NaN
NaN	22.5054	NaN	NaN	NaN	22.5602	22.2527	NaN	NaN	NaN	NaN	NaN	NaN	NaN	NaN	NaN	NaN	NaN	NaN	NaN	NaN	NaN	NaN	NaN	NaN	NaN	NaN	NaN	Keep		1	1	3	3	3	14.1	14.1	14.1	33.493	0	21.555	38584000	12	22.4394	NaN	NaN	NaN
24.5945	24.6455	24.5551	24.1821	24.0637	24.3129	24.1845	NaN	NaN	23.29	NaN	NaN	NaN	NaN	NaN	NaN	NaN	NaN	NaN	NaN	NaN	NaN	NaN	NaN	NaN	NaN	NaN	NaN	Keep		1	1	8	8	8	32.7	32.7	32.7	37.382	0	61.512	215270000	53	24.3626	23.29	NaN	NaN
22.7031	22.8932	22.9279	NaN	22.5825	22.6176	NaN	NaN	NaN	NaN	NaN	NaN	NaN	NaN	NaN	NaN	NaN	NaN	NaN	NaN	23.4416	NaN	NaN	NaN	NaN	NaN	NaN	NaN	Keep		1	1	4	4	4	17.7	17.7	17.7	39.831	0	29.514	65487000	17	22.7449	NaN	23.4416	NaN
NaN	23.3896	NaN	22.8309	NaN	NaN	22.7795	NaN	NaN	NaN	NaN	NaN	NaN	NaN	NaN	NaN	NaN	NaN	NaN	NaN	NaN	NaN	NaN	NaN	NaN	NaN	NaN	NaN	Keep		1	1	5	5	5	15.2	15.2	15.2	64.201	0	36.854	59431000	15	23	NaN	NaN	NaN
23.7616	23.9855	24.3257	NaN	24.3645	24.2636	23.8565	23.4742	NaN	23.7597	NaN	23.827	NaN	NaN	NaN	NaN	NaN	NaN	NaN	NaN	NaN	NaN	NaN	NaN	NaN	NaN	NaN	NaN	Keep	+	0.048266	0.0445906	5	5	5	28.9	28.9	28.9	31.63	0	78.602	196080000	52	24.0929	23.687	NaN	NaN
24.5476	24.4702	24.2081	24.1576	24.2705	24.3401	24.2615	NaN	NaN	NaN	NaN	NaN	NaN	NaN	NaN	NaN	NaN	NaN	NaN	NaN	NaN	NaN	NaN	NaN	NaN	NaN	NaN	NaN	Keep		1	1	3	3	3	57	57	57	9.0364	0	34.994	223060000	40	24.3222	NaN	NaN	NaN
NaN	NaN	NaN	NaN	NaN	NaN	NaN	NaN	NaN	NaN	NaN	NaN	NaN	NaN	25.5839	24.4173	25.3667	25.2347	25.3477	25.0391	25.0358	NaN	NaN	NaN	NaN	NaN	NaN	NaN	Keep		1	1	8	8	8	37.7	37.7	37.7	37.512	0	76.654	133680000	42	NaN	NaN	25.1464	NaN
NaN	NaN	NaN	NaN	NaN	NaN	NaN	24.9591	25.3452	25.3085	24.9726	24.958	25.3757	25.0771	NaN	NaN	NaN	NaN	NaN	NaN	NaN	NaN	NaN	NaN	NaN	NaN	NaN	NaN	Keep		1	1	6	6	6	33	33	33	31.508	0	51.666	132840000	37	NaN	25.1423	NaN	NaN
25.9961	25.9429	25.6148	25.4032	25.6731	25.701	25.59	24.9686	24.8832	25.1494	25.3149	25.0376	24.8671	24.6857	NaN	NaN	NaN	NaN	NaN	NaN	NaN	NaN	NaN	NaN	NaN	NaN	NaN	NaN	Keep	+	2.86513e-05	5e-05	8	8	8	46.5	46.5	46.5	35.499	0	200.74	649980000	140	25.703	24.9867	NaN	NaN
NaN	NaN	NaN	NaN	NaN	NaN	NaN	NaN	NaN	NaN	NaN	NaN	NaN	NaN	NaN	NaN	NaN	NaN	NaN	NaN	NaN	28.3259	NaN	26.9784	26.7169	26.3465	27.1108	25.8443	Keep		1	1	5	3	0	36.3	26.4	0	19.401	0	152.36	738520000	44	NaN	NaN	NaN	26.8871
23.4618	23.6054	23.5641	NaN	23.2989	23.4616	23.3337	NaN	NaN	NaN	NaN	NaN	NaN	NaN	NaN	NaN	NaN	NaN	NaN	NaN	NaN	NaN	NaN	NaN	NaN	NaN	NaN	NaN	Keep		1	1	4	4	4	42	42	42	16.814	0	39.854	96476000	20	23.4543	NaN	NaN	NaN
24.3447	23.8058	24.0687	NaN	24.0548	24.284	24.459	24.2909	24.2213	24.0908	24.3571	24.14	24.4119	24.2199	NaN	23.708	NaN	24.1766	NaN	NaN	23.9914	NaN	NaN	NaN	NaN	NaN	NaN	NaN	Keep		0.128777	0.118424	4	4	4	71.1	71.1	71.1	10.404	0	102.09	263100000	59	24.1695	24.2474	23.9587	NaN
26.1721	26.0479	26.0897	25.8555	26.009	25.7843	26.3673	NaN	NaN	NaN	NaN	NaN	NaN	NaN	NaN	NaN	NaN	NaN	NaN	NaN	24.5691	NaN	NaN	NaN	NaN	NaN	NaN	NaN	Keep		1	1	7	7	7	59.3	59.3	59.3	19.35	0	270.64	668320000	66	26.0465	NaN	24.5691	NaN
22.889	22.2133	22.7345	NaN	22.2881	22.3985	22.4497	NaN	NaN	NaN	NaN	NaN	NaN	NaN	NaN	NaN	NaN	NaN	NaN	NaN	NaN	NaN	NaN	NaN	NaN	NaN	NaN	NaN	Keep		1	1	2	2	2	15.7	15.7	15.7	29.1	0	46.054	46665000	17	22.4955	NaN	NaN	NaN
23.5249	23.368	23.466	NaN	23.2782	23.2816	23.3712	NaN	NaN	NaN	NaN	NaN	NaN	NaN	NaN	NaN	NaN	NaN	NaN	NaN	NaN	NaN	NaN	NaN	NaN	NaN	NaN	NaN	Keep		1	1	6	6	6	25.1	25.1	25.1	48.253	0	69.29	101470000	43	23.3817	NaN	NaN	NaN
25.0039	24.4292	24.3736	NaN	23.5921	23.869	23.7494	NaN	NaN	NaN	NaN	NaN	NaN	NaN	NaN	NaN	NaN	NaN	NaN	NaN	NaN	NaN	NaN	NaN	NaN	NaN	NaN	NaN	Keep		1	1	4	4	4	57.4	57.4	57.4	13.225	0	35.087	179220000	21	24.1695	NaN	NaN	NaN
25.9316	25.5474	26.0578	25.2071	25.5491	25.6366	25.8917	24.819	24.8101	25.0327	25.1327	24.984	25.3213	NaN	25.3815	25.6151	25.5806	25.6855	25.5612	25.4025	25.3817	24.8202	25.0727	24.5249	24.886	NaN	24.9173	25.1931	Keep	+	2.11535e-06	5.97015e-05	5	5	5	90.2	90.2	90.2	9.0563	0	323.31	781570000	122	25.6888	25.0166	25.5154	24.9024
26.7666	27.2954	27.4953	27.411	27.4615	27.8762	27.3213	27.781	27.2419	28.0154	28.0216	27.6511	27.9509	27.9648	27.5928	28.1523	27.9214	28.0885	27.9188	28.0914	28.7367	28.6525	26.8809	26.9817	28.8829	27.6369	27.037	27.174	Keep		0.0886898	0.0815404	15	15	15	48.2	48.2	48.2	49.878	0	239.21	4084100000	405	27.3753	27.8038	28.0717	27.6066
23.0554	NaN	22.6143	22.4732	22.424	22.6437	22.7318	NaN	NaN	NaN	NaN	NaN	NaN	NaN	NaN	NaN	NaN	22.7801	22.9077	23.0422	NaN	NaN	NaN	NaN	NaN	NaN	NaN	NaN	Keep		0.121609	0.112619	2	2	1	52.9	52.9	32.4	12.385	0	22.478	70195000	37	22.6571	NaN	22.91	NaN
26.3255	26.4677	25.7959	NaN	25.1635	26.4917	26.0555	24.4956	NaN	NaN	NaN	NaN	NaN	NaN	NaN	NaN	NaN	NaN	NaN	NaN	24.0719	NaN	NaN	NaN	NaN	NaN	NaN	NaN	Keep		1	1	4	4	4	47.6	47.6	47.6	11.506	0	42.096	625920000	32	26.0499	24.4956	24.0719	NaN
NaN	NaN	NaN	NaN	NaN	NaN	NaN	23.594	23.944	24.7618	24.7	24.32	24.7769	24.6814	NaN	24.8773	NaN	NaN	24.6078	24.8955	25.2141	25.0843	NaN	25.065	25.2744	25.3774	25.2624	24.997	Keep	+	0.00326257	0.0032459	5	5	1	23	23	6.7	36.94	0	45.415	280440000	65	NaN	24.3969	24.8987	25.1767
NaN	NaN	NaN	NaN	NaN	NaN	NaN	22.6415	NaN	NaN	NaN	NaN	22.4445	23.0179	NaN	NaN	NaN	NaN	NaN	NaN	NaN	NaN	NaN	NaN	NaN	NaN	NaN	NaN	Keep		1	1	8	2	2	33	6.4	6.4	36.122	0	17.575	13967000	9	NaN	22.7013	NaN	NaN
NaN	24.5766	24.5987	NaN	24.4442	NaN	NaN	NaN	NaN	NaN	NaN	NaN	NaN	NaN	NaN	NaN	NaN	NaN	NaN	NaN	NaN	NaN	NaN	NaN	NaN	NaN	NaN	NaN	Keep		1	1	2	2	2	17.9	17.9	17.9	22.234	0	13.574	165540000	10	24.5398	NaN	NaN	NaN
23.8948	23.9954	23.9182	NaN	NaN	24.096	23.6341	NaN	NaN	NaN	NaN	NaN	23.7949	NaN	NaN	NaN	NaN	NaN	NaN	NaN	NaN	NaN	NaN	NaN	NaN	NaN	NaN	NaN	Keep		1	1	3	3	3	21.3	21.3	21.3	13.549	0	23.328	109130000	16	23.9077	23.7949	NaN	NaN
26.3217	26.0867	26.8502	26.7612	27.2095	26.6529	26.5209	25.0833	23.8404	25.0283	25.2257	25.0312	24.6503	24.2713	NaN	25.0394	23.3262	24.578	24.1504	24.4267	25.9222	26.7295	24.9535	NaN	26.0055	25.2192	24.3698	24.3343	Keep	+	6.29183e-05	4.65116e-05	20	20	20	45.9	45.9	45.9	98.154	0	323.31	1398000000	292	26.629	24.7329	24.5738	25.2686
25.545	25.3851	26.0321	NaN	23.9705	25.4074	25.3489	NaN	24.8073	24.2407	NaN	23.936	24.1375	24.7906	NaN	NaN	NaN	NaN	NaN	NaN	NaN	NaN	NaN	NaN	NaN	NaN	NaN	NaN	Keep	+	0.0302955	0.0297021	9	9	9	53.8	53.8	53.8	22.668	0	129.13	536320000	60	25.2815	24.3824	NaN	NaN
NaN	23.1546	23.1032	NaN	NaN	23.5838	NaN	NaN	NaN	NaN	NaN	NaN	NaN	NaN	NaN	NaN	NaN	NaN	NaN	NaN	NaN	NaN	NaN	NaN	NaN	NaN	NaN	NaN	Keep		1	1	3	3	3	26.4	26.4	26.4	16.617	0	21.046	61623000	14	23.2805	NaN	NaN	NaN
25.1711	24.6676	24.6	24.8939	25.6281	24.4183	24.8733	23.8072	NaN	24.0797	24.3211	NaN	24.982	NaN	23.7348	24.3635	24.0354	24.0943	23.8062	23.8645	23.8959	23.8066	NaN	NaN	23.5249	NaN	NaN	NaN	Keep	+	0.000478277	0.000679245	8	8	8	53	53	53	23.972	0	77.659	436750000	78	24.8932	24.2975	23.9707	23.6657
24.0753	NaN	24.668	NaN	NaN	24.1303	23.8995	23.9193	NaN	23.2943	NaN	24.2432	24.2545	NaN	NaN	NaN	NaN	NaN	NaN	NaN	NaN	NaN	NaN	NaN	NaN	NaN	NaN	NaN	Keep		0.378875	0.389714	2	2	2	47.2	47.2	47.2	8.2486	0	31.948	219120000	29	24.1933	23.9278	NaN	NaN
24.7827	25.439	25.1792	NaN	23.4767	NaN	NaN	NaN	NaN	24.5709	24.3359	NaN	NaN	NaN	NaN	NaN	NaN	NaN	NaN	NaN	24.114	NaN	NaN	NaN	NaN	NaN	NaN	NaN	Keep		0.706452	0.877525	3	3	3	36.3	36.3	36.3	10.47	0	27.751	309540000	28	24.7194	24.4534	24.114	NaN
NaN	23.2957	23.8576	NaN	NaN	23.5157	23.9921	NaN	NaN	NaN	NaN	NaN	NaN	NaN	NaN	NaN	NaN	NaN	NaN	NaN	NaN	NaN	NaN	NaN	NaN	NaN	NaN	NaN	Keep		1	1	3	3	3	24.6	24.6	24.6	20.776	0	39.977	110520000	20	23.6653	NaN	NaN	NaN
25.4376	25.9615	25.4131	NaN	22.7555	25.83	24.2308	24.4199	24.2176	NaN	24.0757	24.7693	24.7931	24.4439	NaN	NaN	NaN	NaN	NaN	NaN	NaN	NaN	NaN	NaN	NaN	NaN	NaN	NaN	Keep		0.369831	0.379957	3	3	3	35.6	35.6	35.6	15.52	0	82.775	470510000	46	24.9381	24.4532	NaN	NaN
25.5203	27.7094	27.5311	24.6002	25.3313	27.3045	24.6697	24.3477	24.4364	23.7582	NaN	24.2905	24.3707	23.8464	NaN	22.8964	NaN	NaN	NaN	NaN	23.4067	24.5066	24.3021	24.3912	25.4686	25.2715	24.3224	24.4397	Keep	+	0.000810086	0.00106422	15	15	1	54.3	54.3	4	43.51	0	282.02	1250600000	162	26.0952	24.175	23.1516	24.6717
24.5446	25.4448	24.5598	22.7735	24.0301	24.8031	23.1891	23.2954	NaN	NaN	23.6319	23.6478	23.748	23.7877	NaN	NaN	NaN	NaN	NaN	NaN	24.2886	NaN	NaN	NaN	NaN	NaN	23.0789	NaN	Keep		0.214634	0.20725	3	3	3	39.7	39.7	39.7	15.011	0	128.41	255600000	44	24.1922	23.6222	24.2886	23.0789
25.9372	26.3803	26.1677	25.388	26.0708	26.0443	25.7251	24.8634	NaN	NaN	NaN	NaN	25.146	25.0238	NaN	NaN	NaN	NaN	24.7401	NaN	25.6106	NaN	NaN	NaN	NaN	NaN	24.6732	NaN	Keep	+	0.0052433	0.00434109	5	5	5	58.9	58.9	58.9	11.187	0	63.829	823890000	67	25.9591	25.0111	25.1754	24.6732
23.1257	24.901	24.1902	NaN	NaN	24.9672	NaN	24.1395	NaN	NaN	23.8505	24.3077	24.7602	24.3901	NaN	NaN	NaN	NaN	NaN	NaN	NaN	NaN	NaN	NaN	NaN	NaN	NaN	NaN	Keep		0.988	1	4	4	4	43.6	43.6	43.6	17.269	0	71.517	213580000	36	24.296	24.2896	NaN	NaN
NaN	24.9892	25.1386	NaN	25.4475	25.6245	24.7482	25.0295	24.8948	24.2101	NaN	NaN	23.8521	24.4592	NaN	NaN	NaN	NaN	NaN	NaN	NaN	NaN	NaN	NaN	NaN	NaN	NaN	NaN	Keep	+	0.0308544	0.0300282	33	3	3	65.6	3.5	3.5	76.504	0	32.285	436970000	39	25.1896	24.4891	NaN	NaN
25.8101	26.1519	25.8694	25.455	26.3612	26.0459	26.6179	26.1184	26.1936	26.2252	26.8304	26.3683	25.7531	25.9836	24.543	25.2715	24.5331	NaN	25.0234	25.089	26.2877	25.2537	24.748	24.6482	24.658	24.6276	24.8731	NaN	Keep	+	5.64666e-06	5.55556e-05	9	9	9	46.5	46.5	46.5	30.221	0	323.31	1176400000	108	26.0445	26.2104	25.1246	24.8014
22.8045	NaN	22.6214	NaN	NaN	22.3744	22.2133	NaN	NaN	NaN	NaN	NaN	NaN	NaN	NaN	NaN	NaN	NaN	NaN	NaN	NaN	NaN	NaN	NaN	NaN	NaN	NaN	NaN	Keep		1	1	2	2	2	13.3	13.3	13.3	29.185	0	13.218	47182000	13	22.5034	NaN	NaN	NaN
NaN	NaN	NaN	NaN	NaN	NaN	NaN	NaN	NaN	NaN	NaN	NaN	NaN	NaN	NaN	24.5337	NaN	24.4189	24.4445	24.7969	25.603	NaN	NaN	NaN	NaN	NaN	NaN	NaN	Keep		1	1	3	3	3	54.8	54.8	54.8	9.4642	0	33.145	169460000	32	NaN	NaN	24.7594	NaN
22.5793	23.2442	NaN	NaN	NaN	22.9253	NaN	NaN	NaN	NaN	NaN	NaN	NaN	NaN	NaN	NaN	NaN	NaN	NaN	NaN	NaN	NaN	NaN	NaN	NaN	NaN	NaN	NaN	Keep		1	1	3	3	3	15.6	15.6	15.6	49.59	0	74.571	43201000	14	22.9162	NaN	NaN	NaN
27.2397	26.5902	27.4172	26.7411	27.0466	26.9535	26.8307	25.3727	26.4714	26.8919	27.0921	26.5208	26.3225	NaN	NaN	NaN	NaN	25.5758	NaN	NaN	26.6355	NaN	NaN	NaN	NaN	NaN	NaN	NaN	Keep		0.0707368	0.0654777	4	4	4	53.3	53.3	53.3	9.72	0	72.007	1712000000	67	26.9741	26.4452	26.1056	NaN
NaN	23.9248	23.3359	NaN	NaN	23.6583	NaN	NaN	NaN	NaN	NaN	NaN	NaN	NaN	NaN	NaN	NaN	NaN	NaN	NaN	NaN	NaN	NaN	NaN	NaN	NaN	NaN	NaN	Keep		1	1	5	4	4	23.8	19.9	19.9	42.253	0	36.28	68325000	17	23.6397	NaN	NaN	NaN
25.1734	24.8181	24.328	24.6164	24.8778	24.845	25.1084	NaN	NaN	24.3168	23.9869	23.9345	23.9866	NaN	NaN	24.3504	24.7241	24.4499	24.8013	25.1248	24.9519	NaN	NaN	NaN	NaN	NaN	NaN	NaN	Keep	+	0.00122519	0.00134483	9	9	1	40.8	40.8	2.1	56.485	0	179.66	398030000	93	24.8239	24.0562	24.7337	NaN
25.4535	25.7046	25.6516	NaN	25.4329	25.6376	26.0473	NaN	NaN	NaN	NaN	NaN	NaN	NaN	NaN	24.8849	NaN	NaN	24.4632	NaN	25.1724	24.2442	NaN	NaN	NaN	NaN	NaN	NaN	Keep	+	0.00354588	0.00331707	6	6	4	57.6	57.6	49	17.072	0	47.554	582630000	40	25.6546	NaN	24.8402	24.2442
27.3248	27.5219	27.9804	26.5024	27.2845	27.0239	26.965	22.9697	22.1777	22.5556	23.1401	22.3721	23.4265	NaN	NaN	23.6907	23.4545	22.8821	23.6475	23.1696	24.6239	23.4135	24.8283	23.6657	24.521	24.3416	23.9141	24.381	Keep	+	8.05125e-13	0	15	15	13	40	40	35	55.405	0	323.31	1749700000	186	27.229	22.7736	23.5781	24.1522
23.0759	23.5406	23.673	23.1622	23.5237	23.764	22.9156	23.1118	NaN	23.0199	24.011	23.4219	23.4767	23.5333	NaN	NaN	NaN	NaN	NaN	NaN	NaN	NaN	NaN	NaN	NaN	NaN	NaN	NaN	Keep		0.79591	1	6	3	3	27.8	13.4	13.4	34.098	0	70.048	138120000	42	23.3793	23.4291	NaN	NaN
27.4168	26.7648	27.1206	27.4547	27.5077	26.698	27.5209	25.945	26.0063	26.5017	26.0546	26.0583	26.2766	26.1456	26.959	27.3079	27.2346	27.2693	27.1925	27.1867	27.246	27.7089	26.4401	27.9476	27.7924	27.6905	27.6647	26.9978	Keep	+	7.82787e-07	6.66667e-05	9	9	9	41.2	41.2	41.2	38.495	0	323.31	2802200000	257	27.2119	26.1412	27.1994	27.4631
NaN	NaN	NaN	NaN	NaN	NaN	NaN	25.7981	NaN	25.9198	NaN	NaN	NaN	25.6702	NaN	NaN	NaN	NaN	NaN	NaN	NaN	NaN	NaN	NaN	NaN	NaN	NaN	NaN	Keep		1	1	2	2	2	28	28	28	8.9301	0	44.79	205340000	16	NaN	25.7961	NaN	NaN
25.6047	25.1395	24.9114	25.1379	25.3473	25.0772	25.4097	NaN	NaN	NaN	25.0228	24.8066	24.2141	24.5378	24.6197	24.6649	NaN	24.8763	24.2951	NaN	24.2795	24.3278	24.2081	24.2545	24.3925	24.2806	NaN	24.2235	Keep	+	7.25754e-06	5.47945e-05	4	4	4	55	55	55	14.1	0	96.842	571450000	61	25.2325	24.6453	24.5471	24.2812
29.6001	29.4251	29.5548	29.5774	29.609	29.5211	29.7712	27.1208	27.2336	27.5003	27.6646	27.5627	27.401	27.4229	29.7702	29.951	29.9086	30.1921	30.1224	30.0197	30.2841	28.9963	29.5489	28.9242	29.3066	29.3749	29.246	29.2203	Keep	+	3.95418e-19	0	9	9	8	58	58	50.3	19.847	0	323.31	13313000000	416	29.5798	27.4151	30.0354	29.231
25.6815	24.7022	25.0798	25.9817	25.8904	24.6035	26.1599	27.4032	27.9051	28.0298	27.3143	27.5931	27.7306	27.7857	26.2969	25.4936	26.0185	26.2193	26.2825	26.0998	26.1022	26.2165	NaN	26.0825	25.8852	25.8111	25.9943	NaN	Keep	+	3.16202e-09	0	6	6	6	48.8	48.8	48.8	17.32	0	74.905	1605700000	137	25.4427	27.6803	26.0733	25.9979
NaN	NaN	NaN	NaN	NaN	NaN	NaN	NaN	NaN	NaN	NaN	NaN	NaN	NaN	NaN	NaN	NaN	NaN	NaN	NaN	NaN	26.0645	27.0087	26.404	26.6783	26.6141	26.3757	26.7786	Keep		1	1	21	2	2	67.3	11.1	11.1	46.601	0	88.148	251870000	36	NaN	NaN	NaN	26.5606
24.3361	24.4241	24.6985	24.0158	24.173	24.4662	24.6099	NaN	NaN	NaN	NaN	NaN	NaN	NaN	NaN	NaN	NaN	NaN	NaN	NaN	NaN	NaN	NaN	NaN	NaN	NaN	NaN	NaN	Keep		1	1	10	10	10	37.3	37.3	37.3	43.053	0	138.96	231730000	48	24.3891	NaN	NaN	NaN
24.9837	24.567	24.6683	25.1227	25.1228	24.6113	25.14	25.0157	25.1105	25.1516	25.2577	25.1139	25.2314	25.3988	NaN	NaN	NaN	NaN	NaN	NaN	NaN	NaN	NaN	NaN	NaN	NaN	NaN	NaN	Keep	+	0.0196457	0.0195429	6	6	6	39.5	39.5	39.5	31.877	0	113.45	405260000	74	24.888	25.1828	NaN	NaN
23.6619	24.5783	NaN	NaN	23.8582	24.3531	24.597	NaN	NaN	NaN	NaN	NaN	NaN	NaN	NaN	NaN	NaN	NaN	NaN	NaN	NaN	NaN	NaN	NaN	NaN	NaN	NaN	NaN	Keep		1	1	2	2	2	42.4	42.4	42.4	9.8796	0	29.306	146760000	20	24.2097	NaN	NaN	NaN
22.7617	22.8045	22.5464	22.184	22.5551	22.8497	22.7477	NaN	NaN	NaN	NaN	NaN	NaN	NaN	NaN	NaN	NaN	NaN	NaN	NaN	NaN	NaN	NaN	NaN	NaN	NaN	NaN	NaN	Keep		1	1	2	2	2	25.2	25.2	25.2	14.071	0	15.261	62016000	19	22.6356	NaN	NaN	NaN
23.0501	23.531	22.6046	23.4464	23.141	NaN	23.2482	23.3266	23.8979	NaN	23.7807	NaN	23.2617	23.6381	NaN	23.3224	23.0895	23.2274	23.2755	23.4067	23.3013	23.2416	NaN	NaN	23.5266	NaN	NaN	NaN	Keep		0.0912745	0.0842222	4	4	1	18.1	18.1	6	36.209	0	57.629	176350000	73	23.1702	23.581	23.2705	23.3841
NaN	NaN	NaN	NaN	NaN	NaN	NaN	NaN	NaN	NaN	NaN	NaN	NaN	NaN	NaN	23.8621	NaN	NaN	24.2298	NaN	23.8488	NaN	NaN	NaN	NaN	NaN	NaN	NaN	Keep		1	1	6	3	3	64	24.8	24.8	16.91	0	29.668	51227000	14	NaN	NaN	23.9802	NaN
26.4331	26.4299	26.4056	26.8843	26.6946	26.5312	26.6063	NaN	23.1679	24.3493	24.5147	23.9164	24.0947	23.7209	24.3322	24.3691	24.4695	24.1077	23.4702	24.0156	24.6108	23.3051	NaN	NaN	22.4524	NaN	NaN	NaN	Keep	+	8.81541e-11	0	10	10	1	61.5	61.5	6.4	23.678	0	257.37	1024200000	145	26.5693	23.9606	24.1965	22.8788
24.036	NaN	NaN	24.199	23.8178	NaN	NaN	NaN	24.016	23.9996	NaN	NaN	23.7454	NaN	NaN	NaN	NaN	NaN	NaN	NaN	NaN	NaN	NaN	NaN	NaN	NaN	NaN	NaN	Keep		0.527914	0.591072	2	2	1	26.2	26.2	18.5	21.266	0	25.954	123920000	24	24.0176	23.9203	NaN	NaN
24.9485	NaN	21.519	24.6791	24.8523	22.0893	24.7509	NaN	NaN	NaN	NaN	NaN	NaN	NaN	25.65	26.5542	26.2687	26.4929	26.268	26.2615	26.6645	29.3921	27.7849	29.6993	29.2937	29.0492	29.6196	28.0098	Keep	+	1.66869e-07	0	5	5	5	51.2	51.2	51.2	13.899	0	264.38	1973800000	163	23.8065	NaN	26.3085	28.9784
24.6858	24.7553	24.8624	24.2931	24.2608	24.1515	NaN	NaN	NaN	NaN	NaN	NaN	NaN	NaN	NaN	NaN	NaN	NaN	NaN	NaN	NaN	NaN	24.2166	NaN	NaN	NaN	NaN	NaN	Keep		1	1	3	3	3	28.3	28.3	28.3	16.476	0	22.27	235050000	46	24.5015	NaN	NaN	24.2166
27.307	27.3447	27.4106	27.0522	27.1363	27.1106	27.2537	25.5939	25.3801	25.2696	25.4825	25.6735	25.3471	25.5583	25.2375	25.64	25.2165	25.4915	25.4111	25.5444	25.7452	25.737	26.0697	25.7752	25.8595	25.7706	25.8088	26.1202	Keep	+	6.70369e-17	0	7	7	7	79.3	79.3	79.3	15.693	0	205.07	2015600000	206	27.2307	25.4721	25.4694	25.8773
26.5461	26.7608	27.2755	27.1948	26.7776	26.861	26.9556	NaN	NaN	NaN	NaN	NaN	NaN	NaN	25.3463	25.7054	25.7476	25.657	25.6149	25.5475	26.0128	26.2526	26.607	26.2281	25.5609	26.1394	25.6844	26.5766	Keep	+	1.4841e-06	6.34921e-05	4	4	4	42.9	42.9	42.9	16.512	0	59.59	1706500000	101	26.9102	NaN	25.6617	26.1499
23.8837	23.9988	24.2429	23.8127	NaN	23.8985	NaN	NaN	NaN	NaN	NaN	23.7817	23.4992	NaN	NaN	NaN	NaN	NaN	NaN	NaN	NaN	NaN	NaN	NaN	NaN	NaN	NaN	NaN	Keep		0.0754614	0.0693585	5	5	5	39.7	39.7	39.7	15.606	0	31.501	165690000	25	23.9673	23.6405	NaN	NaN
25.4971	25.7347	26.26	25.4958	25.3542	25.7702	26.1569	NaN	25.2302	24.4397	25.7594	NaN	25.4578	NaN	25.2604	NaN	NaN	NaN	NaN	NaN	25.4231	NaN	NaN	24.5377	NaN	NaN	NaN	25.0083	Keep	+	0.0480451	0.0447838	3	3	3	45.2	45.2	45.2	12.245	0	56.322	818920000	60	25.7527	25.2218	25.3417	24.773
NaN	25.1585	24.6244	25.2142	NaN	25.5797	24.5745	NaN	NaN	NaN	NaN	24.3012	NaN	NaN	NaN	NaN	NaN	24.1379	23.8346	24.1157	24.1547	NaN	NaN	NaN	NaN	NaN	NaN	NaN	Keep	+	0.00359806	0.0033871	3	3	3	26.7	26.7	26.7	20.388	0	53.797	329330000	55	25.0303	24.3012	24.0607	NaN
NaN	NaN	NaN	NaN	NaN	NaN	NaN	22.6525	NaN	NaN	23.0938	NaN	23.164	NaN	NaN	NaN	NaN	NaN	NaN	NaN	NaN	NaN	NaN	NaN	NaN	NaN	NaN	NaN	Keep		1	1	3	3	3	18.1	18.1	18.1	32.711	0	26.686	22202000	15	NaN	22.9701	NaN	NaN
25.335	25.6573	26.0247	25.5551	24.7922	25.7943	25.0759	27.3241	27.0965	27.5026	27.6094	27.2591	27.5271	27.4767	NaN	NaN	NaN	NaN	NaN	NaN	NaN	NaN	NaN	NaN	NaN	NaN	NaN	NaN	Keep	+	1.15938e-07	0	10	10	10	72	72	72	22.846	0	168.34	1040300000	111	25.4621	27.3994	NaN	NaN
23.9109	NaN	NaN	NaN	24.2604	NaN	24.2433	NaN	NaN	NaN	NaN	NaN	NaN	NaN	NaN	NaN	NaN	NaN	NaN	NaN	NaN	NaN	NaN	NaN	NaN	NaN	NaN	NaN	Keep		1	1	4	4	4	23.3	23.3	23.3	39.623	0	27.324	112210000	20	24.1382	NaN	NaN	NaN
26.5583	26.573	26.5045	26.9535	26.9264	26.9032	27.1904	24.9438	24.8344	25.1912	24.8047	25.1112	25.1465	24.992	25.1808	25.0269	25.1521	24.9604	25.1281	NaN	25.557	NaN	NaN	NaN	NaN	NaN	23.1252	NaN	Keep	+	1.36104e-11	0	9	9	9	68.8	68.8	68.8	20.344	0	153.83	1325600000	126	26.8013	25.0034	25.1675	23.1252
25.5229	25.1275	25.2501	25.7989	25.9971	24.9662	25.8526	25.3606	25.7217	26.0132	25.0697	25.9571	25.6646	25.7709	22.9469	26.3539	24.8467	25.4703	25.4865	25.3043	26.1283	26.5681	26.6487	26.2956	26.7057	26.4029	26.1203	26.4599	Keep	+	0.00763774	0.00693333	17	17	2	39	39	3.4	86.539	0	259.8	1078900000	265	25.5022	25.6511	25.2196	26.4573
25.4512	25.6691	25.9613	25.7594	25.8236	25.562	25.9869	NaN	NaN	NaN	NaN	NaN	NaN	NaN	NaN	NaN	NaN	NaN	NaN	NaN	NaN	NaN	NaN	NaN	NaN	NaN	NaN	NaN	Keep		1	1	4	4	4	90.7	90.7	90.7	5.9267	0	41.827	438110000	24	25.7448	NaN	NaN	NaN
24.5128	24.8601	24.9484	23.5573	23.97	24.6359	24.1321	NaN	NaN	NaN	23.4264	NaN	23.5315	NaN	NaN	NaN	NaN	NaN	NaN	NaN	22.7936	NaN	NaN	NaN	NaN	NaN	NaN	NaN	Keep	+	0.0493775	0.0454933	5	5	5	41.3	41.3	41.3	23.366	0	77.562	252410000	47	24.3738	23.4789	22.7936	NaN
NaN	NaN	NaN	NaN	NaN	NaN	NaN	NaN	NaN	NaN	NaN	NaN	NaN	NaN	NaN	NaN	NaN	NaN	NaN	NaN	NaN	25.2906	NaN	25.5472	24.7911	25.0505	25.3506	24.62	Keep		1	1	4	3	3	58.9	46.5	46.5	13.857	0	59.072	86844000	21	NaN	NaN	NaN	25.1083
NaN	NaN	NaN	NaN	NaN	NaN	NaN	NaN	NaN	NaN	NaN	NaN	NaN	NaN	NaN	23.4948	23.443	23.6303	23.5405	23.4913	23.5296	23.9337	NaN	NaN	24.0603	24.2881	23.8212	NaN	Keep	+	0.000362716	0.000621359	3	3	3	13.1	13.1	13.1	33.44	0	21.094	70522000	25	NaN	NaN	23.5216	24.0258
24.785	24.8999	25.1937	24.9062	25.3384	25.3707	25.457	NaN	NaN	NaN	NaN	NaN	NaN	NaN	NaN	22.4609	NaN	NaN	NaN	NaN	NaN	NaN	NaN	NaN	NaN	NaN	NaN	NaN	Keep		1	1	15	15	15	67	67	67	41.873	0	159.18	339470000	84	25.1358	NaN	22.4609	NaN
NaN	NaN	NaN	NaN	NaN	NaN	NaN	24.336	NaN	23.8412	NaN	NaN	24.6318	NaN	NaN	NaN	NaN	NaN	NaN	NaN	NaN	NaN	NaN	NaN	NaN	NaN	NaN	NaN	Keep		1	1	5	5	5	26.1	26.1	26.1	31.764	0	42.889	43110000	13	NaN	24.2697	NaN	NaN
24.9134	25.1766	25.2364	23.9898	24.3669	24.9466	24.8215	NaN	NaN	NaN	NaN	NaN	NaN	NaN	NaN	NaN	NaN	NaN	23.2341	NaN	24.5996	22.7363	NaN	NaN	NaN	NaN	NaN	NaN	Keep		0.0929886	0.0851779	4	4	4	57.1	57.1	57.1	14.583	0	59.917	363890000	50	24.7787	NaN	23.9169	22.7363
24.6531	24.9669	25.321	24.2127	24.9941	25.0217	24.4428	NaN	NaN	NaN	NaN	NaN	NaN	NaN	NaN	NaN	NaN	NaN	NaN	NaN	NaN	22.6562	NaN	NaN	23.4073	NaN	NaN	NaN	Keep	+	0.000989538	0.00130973	16	16	16	26.5	26.5	26.5	131.77	0	176.44	293130000	74	24.8017	NaN	NaN	23.0317
24.4454	NaN	24.2708	24.0439	NaN	24.1298	24.0749	NaN	NaN	NaN	NaN	NaN	NaN	NaN	NaN	23.8561	NaN	NaN	NaN	NaN	NaN	NaN	NaN	NaN	NaN	NaN	NaN	NaN	Keep		1	1	6	6	6	29.6	29.6	29.6	36.624	0	39.145	171080000	32	24.193	NaN	23.8561	NaN
24.2239	24.5055	24.9008	24.3739	24.4174	24.204	24.8737	24.9622	24.9544	24.6764	24.8917	24.9973	25.0294	25.0828	NaN	23.5858	NaN	23.7344	23.3092	23.4147	24.112	NaN	NaN	NaN	22.6559	NaN	NaN	NaN	Keep	+	4.98687e-07	6.89655e-05	7	7	7	54	54	54	16.492	0	77.436	417850000	75	24.4999	24.942	23.6312	22.6559
23.8465	23.9565	23.8704	23.8031	NaN	NaN	24.1341	NaN	NaN	NaN	NaN	NaN	NaN	NaN	NaN	NaN	NaN	NaN	NaN	NaN	NaN	NaN	NaN	NaN	NaN	NaN	NaN	NaN	Keep		1	1	4	4	0	50.8	50.8	0	12.912	0	28.142	129050000	21	23.9221	NaN	NaN	NaN
27.3381	27.3154	27.4787	27.3525	27.4336	27.1212	27.7439	26.3657	26.4115	26.6155	26.8893	26.4557	26.3804	26.4097	26.0555	25.7961	26.2437	25.9678	25.9681	25.9963	26.2943	24.934	24.5594	NaN	24.8054	24.6657	24.6395	24.4039	Keep	+	1.38685e-17	0	11	11	2	65.6	65.6	5.2	27.001	0	323.31	2376000000	238	27.3976	26.504	26.046	24.668
NaN	NaN	NaN	NaN	NaN	NaN	NaN	23.6505	NaN	24.1225	23.4392	23.532	23.3126	23.6756	NaN	NaN	NaN	NaN	NaN	NaN	NaN	NaN	NaN	NaN	NaN	NaN	NaN	NaN	Keep		1	1	8	2	2	64.9	32.1	32.1	13.977	0	26.073	44302000	19	NaN	23.6221	NaN	NaN
NaN	23.203	22.9271	NaN	NaN	22.8851	NaN	NaN	NaN	NaN	NaN	NaN	NaN	NaN	NaN	NaN	NaN	NaN	NaN	NaN	NaN	NaN	NaN	NaN	NaN	NaN	NaN	NaN	Keep		1	1	3	3	3	25.6	25.6	25.6	22.762	0	22.348	49015000	14	23.0051	NaN	NaN	NaN
27.3166	27.5541	27.8105	27.704	27.7951	27.674	27.7829	26.2801	26.1569	26.6773	26.528	26.436	26.0777	26.152	25.1885	25.628	25.5711	25.6162	25.6153	25.7694	26.1879	23.0994	24.1813	NaN	24.4878	NaN	24.7086	24.4578	Keep	+	3.96221e-13	0	23	23	2	57.1	57.1	4.5	73.199	0	323.31	2638300000	354	27.6625	26.3297	25.6538	24.187
25.0202	25.3028	25.376	NaN	24.6072	25.0317	24.7694	NaN	NaN	NaN	NaN	NaN	NaN	NaN	NaN	NaN	NaN	NaN	NaN	NaN	NaN	NaN	NaN	NaN	NaN	NaN	NaN	NaN	Keep		1	1	8	8	8	44.7	44.7	44.7	33.84	0	81.264	307330000	49	25.0179	NaN	NaN	NaN
26.0078	25.8446	25.9252	25.7935	25.796	26.0761	25.8895	25.4912	25.8465	26.1248	26.4016	26.1648	25.92	25.8382	24.0372	24.3601	23.8569	NaN	24.375	NaN	24.3785	NaN	NaN	NaN	NaN	NaN	NaN	NaN	Keep	+	4.68286e-10	0	7	7	7	30.8	30.8	30.8	35.594	0	188.44	881780000	140	25.9047	25.9696	24.2016	NaN
27.1045	27.9579	27.5955	23.3962	25.854	27.7102	24.2889	NaN	NaN	NaN	NaN	NaN	NaN	NaN	NaN	NaN	NaN	NaN	NaN	NaN	23.6065	28.6486	29.5612	28.9322	28.9942	28.9937	28.9776	29.0244	Keep	+	0.00188438	0.00216949	22	22	3	68.5	68.5	12	46.276	0	323.31	2680000000	323	26.2725	NaN	23.6065	29.0188
26.9664	26.7317	27.5921	27.2982	27.4235	27.0715	28.0407	25.4977	25.2559	25.8838	25.1612	25.2264	25.4241	24.4817	23.9686	25.3892	23.8091	24.1975	24.215	23.8884	23.6609	25.8587	NaN	NaN	23.601	23.7697	23.4485	NaN	Keep	+	1.59981e-08	0	14	14	13	44.3	44.3	42.1	52.358	0	301.54	1901500000	170	27.3034	25.2758	24.1612	24.1695
27.6642	28.1495	28.0103	24.938	27.5779	27.9278	26.7348	25.2529	23.7974	24.4359	23.6219	25.7188	26.8085	25.7756	NaN	24.3487	NaN	NaN	24.2378	NaN	27.6625	NaN	26.4992	24.6328	23.3472	24.0081	NaN	NaN	Keep	+	0.0118974	0.0127299	12	12	1	39.5	39.5	6.2	49	0	261.28	2315600000	177	27.2861	25.0587	25.4163	24.6218
27.6145	27.3348	27.7012	27.265	27.4442	27.4075	27.6153	23.9782	23.8924	NaN	NaN	23.5252	23.7275	23.7045	NaN	25.0425	24.441	24.8475	25.1114	24.8015	NaN	NaN	NaN	NaN	NaN	NaN	NaN	NaN	Keep	+	4.50771e-14	0	7	7	4	64.6	64.6	25.5	16.912	0	148.96	1872900000	99	27.4832	23.7656	24.8488	NaN
23.928	24.0346	23.8356	23.7603	23.9369	23.6858	23.9635	22.7018	NaN	NaN	NaN	23.1467	23.2628	NaN	NaN	NaN	NaN	NaN	NaN	NaN	NaN	NaN	NaN	NaN	NaN	NaN	NaN	NaN	Keep	+	0.000155287	8.60215e-05	3	3	1	42.4	42.4	15.8	17.885	0	110.83	194910000	60	23.8778	23.0371	NaN	NaN
25.0759	24.3117	24.2751	25.4636	25.4893	23.9117	25.2502	NaN	NaN	NaN	NaN	NaN	NaN	NaN	NaN	NaN	NaN	NaN	NaN	NaN	NaN	NaN	NaN	NaN	NaN	NaN	NaN	NaN	Keep		1	1	8	8	3	45.3	45.3	14.1	32.953	0	152.09	272040000	42	24.8254	NaN	NaN	NaN
24.1855	NaN	24.0824	24.32	24.5769	23.8164	24.4534	NaN	NaN	NaN	NaN	NaN	NaN	NaN	NaN	NaN	NaN	NaN	NaN	NaN	NaN	NaN	NaN	NaN	NaN	NaN	NaN	NaN	Keep		1	1	4	4	4	30.8	30.8	30.8	22.551	0	45.715	149500000	23	24.2391	NaN	NaN	NaN
28.4349	23.7209	23.9712	28.8579	28.3677	23.9097	28.4112	NaN	NaN	NaN	NaN	NaN	NaN	NaN	NaN	NaN	NaN	NaN	NaN	NaN	NaN	NaN	NaN	NaN	NaN	NaN	NaN	NaN	Keep		1	1	14	14	3	57.4	57.4	14	47.921	0	323.31	1718500000	127	26.5248	NaN	NaN	NaN
NaN	NaN	NaN	NaN	NaN	NaN	NaN	27.4413	27.0905	27.1591	27.2045	27.8383	27.1044	27.2997	NaN	NaN	NaN	NaN	NaN	NaN	NaN	NaN	NaN	NaN	NaN	NaN	NaN	NaN	Keep		1	1	5	5	3	37.4	37.4	23.9	17.213	0	32.419	607730000	22	NaN	27.3054	NaN	NaN
23.2873	NaN	NaN	23.7592	NaN	NaN	23.2406	NaN	NaN	NaN	NaN	NaN	NaN	NaN	NaN	NaN	NaN	NaN	NaN	NaN	NaN	NaN	NaN	NaN	NaN	NaN	NaN	NaN	Keep		1	1	7	4	4	43.9	25.9	25.9	26.661	0	32.027	66529000	14	23.429	NaN	NaN	NaN
26.8226	26.5704	26.8777	26.5507	26.7997	26.7433	26.8928	NaN	23.9255	24.5141	25.0159	24.4113	24.4499	24.4705	24.6054	25.551	25.1173	25.5785	25.4196	25.1816	25.7663	25.1115	26.2725	24.9576	25.7977	25.7836	25.4953	25.5154	Keep	+	4.61412e-10	0	12	12	2	45.1	45.1	5.2	50.421	0	199.68	1543800000	185	26.751	24.4645	25.3171	25.562
28.0032	27.9156	28.2306	28.2607	28.223	27.8852	28.1633	25.4059	24.959	25.7112	26.4249	26.033	24.6967	25.4672	24.5172	25.6589	24.8415	25.6277	24.8708	25.1585	25.6665	25.6835	25.6946	24.9548	26.1583	26.0385	25.3526	25.6156	Keep	+	1.06706e-11	0	11	11	0	69.3	69.3	0	29.807	0	323.31	3204200000	257	28.0974	25.5283	25.1916	25.6426
27.9654	27.9063	28.1037	27.9931	27.9607	27.7207	27.968	26.6207	26.4229	26.8441	27.1919	26.7972	26.4632	26.5506	25.7537	26.425	26.4032	26.5384	26.0041	26.3617	26.7358	26.3405	26.6744	25.9029	26.6921	26.5494	26.3056	26.3364	Keep	+	3.18661e-11	0	17	17	1	68.3	68.3	6.1	42.932	0	323.31	3526700000	388	27.9454	26.6987	26.3174	26.4002
22.9672	23.2125	NaN	23.4458	23.3944	NaN	23.3512	NaN	NaN	NaN	NaN	NaN	NaN	NaN	NaN	NaN	NaN	NaN	NaN	NaN	NaN	NaN	NaN	NaN	NaN	NaN	NaN	NaN	Keep		1	1	5	5	5	15.9	15.9	15.9	57.167	0	39.832	80999000	22	23.2742	NaN	NaN	NaN
22.9778	NaN	NaN	NaN	22.6526	NaN	22.8944	25.8971	26.2553	23.3196	26.3544	26.9428	27.0255	26.1384	NaN	NaN	NaN	NaN	NaN	NaN	26.9482	NaN	25.3465	25.3247	23.757	NaN	25.2295	23.5052	Keep	+	0.00274054	0.00266667	11	11	1	42.6	42.6	5.4	45.559	0	137.84	473210000	110	22.8416	25.9904	26.9482	24.6326
24.2531	24.1697	24.0323	24.0565	23.6915	23.9484	24.314	NaN	22.7715	NaN	23.5071	23.103	22.8991	23.5548	23.826	24.4173	23.7887	24.0759	23.7674	23.8483	24.1575	23.4836	23.3224	NaN	23.1219	23.1976	NaN	23.0973	Keep	+	1.72778e-06	6.15385e-05	5	5	5	47.4	47.4	47.4	16.724	0	78.57	286350000	98	24.0665	23.1671	23.983	23.2446
24.341	NaN	NaN	NaN	23.7499	NaN	23.9656	24.0093	NaN	NaN	NaN	NaN	NaN	NaN	NaN	NaN	NaN	NaN	NaN	NaN	NaN	NaN	NaN	NaN	NaN	NaN	NaN	NaN	Keep		1	1	7	1	1	46.2	11	11	20.602	0.0021186	10.789	132240000	18	24.0188	24.0093	NaN	NaN
24.5614	24.1812	24.6858	22.657	23.652	24.1563	23.8134	NaN	23.0228	22.9734	23.7287	23.4008	23.4271	23.335	23.2995	23.2139	24.0225	NaN	23.6041	23.5465	24.4183	NaN	NaN	NaN	NaN	NaN	NaN	NaN	Keep		0.110704	0.101174	11	11	11	41.6	41.6	41.6	44.158	0	106.24	271880000	101	23.9581	23.3146	23.6841	NaN
23.7449	25.8406	23.2459	NaN	21.5297	25.6616	21.2302	22.0842	NaN	NaN	NaN	NaN	21.4043	22.3857	NaN	NaN	NaN	NaN	NaN	NaN	NaN	NaN	NaN	NaN	NaN	NaN	NaN	NaN	Keep		0.224629	0.216652	13	13	13	52	52	52	47.147	0	104.69	198920000	54	23.5421	21.9581	NaN	NaN
24.94	25.0831	25.0304	24.3638	24.9613	25.0369	NaN	NaN	NaN	NaN	NaN	NaN	NaN	NaN	NaN	24.542	NaN	24.5243	24.7817	24.4892	NaN	NaN	NaN	NaN	NaN	NaN	NaN	NaN	Keep		0.0624343	0.0577403	10	10	2	30	30	8.4	62.985	0	108.07	348120000	52	24.9026	NaN	24.5843	NaN
26.2835	26.5354	25.8367	23.2119	25.3071	25.6867	24.6896	25.1092	25.2186	23.897	24.7364	25.3336	25.7979	25.3885	NaN	NaN	NaN	NaN	NaN	NaN	26.4375	NaN	NaN	NaN	NaN	NaN	23.5253	NaN	Keep		0.5528	0.628062	9	9	1	72.2	72.2	5.9	20.63	0	129.99	729020000	106	25.3644	25.0687	26.4375	23.5253
24.585	24.8676	25.5562	24.123	24.616	25.2074	23.9882	NaN	NaN	NaN	NaN	NaN	NaN	NaN	NaN	NaN	NaN	NaN	NaN	NaN	NaN	NaN	NaN	NaN	NaN	NaN	NaN	NaN	Keep		1	1	11	11	11	41.8	41.8	41.8	45.651	0	323.31	291560000	43	24.7062	NaN	NaN	NaN
25.8385	25.7631	26.3511	25.4228	25.8147	25.6716	25.8237	NaN	NaN	NaN	NaN	NaN	NaN	NaN	NaN	NaN	NaN	NaN	NaN	NaN	22.9384	NaN	NaN	NaN	NaN	NaN	NaN	NaN	Keep		1	1	15	15	1	44.8	44.8	4.1	59.037	0	177.46	584460000	84	25.8122	NaN	22.9384	NaN
25.059	25.2455	25.2255	NaN	NaN	25.1498	24.3011	NaN	NaN	NaN	NaN	NaN	NaN	NaN	NaN	NaN	NaN	NaN	NaN	NaN	NaN	NaN	NaN	NaN	NaN	NaN	NaN	NaN	Keep		1	1	4	4	4	44.3	44.3	44.3	15.949	0	40.566	273680000	26	24.9962	NaN	NaN	NaN
24.4938	25.1049	24.6362	NaN	24.183	24.2121	24.1159	NaN	NaN	NaN	NaN	NaN	NaN	NaN	NaN	NaN	NaN	NaN	NaN	NaN	NaN	NaN	NaN	NaN	NaN	NaN	NaN	NaN	Keep		1	1	5	5	5	39.2	39.2	39.2	21.733	0	56.48	204010000	27	24.4577	NaN	NaN	NaN
26.4325	26.5796	26.9402	26.7116	26.6732	26.3101	26.5959	NaN	NaN	NaN	NaN	NaN	NaN	NaN	NaN	NaN	NaN	NaN	NaN	NaN	NaN	NaN	NaN	NaN	NaN	NaN	NaN	NaN	Keep		1	1	9	9	9	33.6	33.6	33.6	43.367	0	153.07	969330000	77	26.6062	NaN	NaN	NaN
NaN	NaN	NaN	NaN	NaN	NaN	NaN	NaN	NaN	NaN	NaN	NaN	NaN	NaN	NaN	23.8135	23.6854	NaN	23.3562	23.8699	23.7485	NaN	NaN	NaN	NaN	NaN	NaN	NaN	Keep		1	1	2	2	2	11.9	11.9	11.9	25.988	0	15.07	37166000	10	NaN	NaN	23.6947	NaN
NaN	NaN	NaN	NaN	NaN	NaN	NaN	NaN	NaN	NaN	NaN	NaN	NaN	NaN	NaN	24.8758	24.4281	24.807	24.4771	25.1686	24.9456	NaN	NaN	NaN	NaN	NaN	NaN	NaN	Keep		1	1	3	3	3	92.2	92.2	92.2	7.5315	0	210.26	97219000	17	NaN	NaN	24.7837	NaN
NaN	NaN	NaN	NaN	NaN	NaN	NaN	NaN	NaN	NaN	NaN	NaN	NaN	NaN	NaN	23.6219	NaN	23.6915	23.7793	23.9459	23.8185	NaN	NaN	NaN	NaN	NaN	NaN	NaN	Keep		1	1	5	5	5	67.4	67.4	67.4	11.082	0	61.342	41394000	18	NaN	NaN	23.7714	NaN
NaN	NaN	NaN	NaN	NaN	NaN	NaN	NaN	NaN	NaN	NaN	NaN	NaN	NaN	NaN	NaN	NaN	NaN	NaN	NaN	24.1908	23.7778	NaN	24.9883	23.7881	NaN	24.9215	23.6257	Keep		1	1	3	3	3	22.2	22.2	22.2	28.528	0	27.134	52719000	22	NaN	NaN	24.1908	24.2203
NaN	NaN	NaN	NaN	NaN	NaN	NaN	NaN	NaN	NaN	NaN	NaN	NaN	NaN	NaN	23.6201	NaN	23.9743	NaN	NaN	24.5835	23.2129	23.7255	NaN	23.6445	23.355	23.4197	NaN	Keep	+	0.0504264	0.0456316	3	3	3	70.7	70.7	70.7	6.4875	0	19.861	71959000	25	NaN	NaN	24.0593	23.4715
27.0607	25.8628	26.0488	28.1145	27.7138	25.9765	27.8395	24.6283	26.1435	26.1633	26.1165	24.7293	25.0801	24.8772	26.2791	26.8771	25.7769	25.7541	26.1534	26.3631	27.8431	26.3195	NaN	NaN	NaN	NaN	NaN	NaN	Keep	+	0.00698346	0.00604511	12	12	1	55.1	55.1	4.2	36.084	0	212.47	1905100000	171	26.9452	25.3912	26.4353	26.3195
27.6836	27.88	28.1161	28.0775	28.2158	27.7912	28.0012	23.6481	25.4908	23.8816	NaN	25.0671	24.6235	23.7273	25.5223	25.8096	24.423	26.0291	25.9314	26.0785	24.3487	25.2266	NaN	23.8389	25.088	23.1727	24.1119	24.5159	Keep	+	1.8005e-09	0	15	15	1	55	55	3.8	42.269	0	290.38	2703900000	186	27.9665	24.4064	25.449	24.3257
NaN	NaN	NaN	NaN	NaN	NaN	NaN	24.6946	24.5768	24.8773	25.2614	25.0491	24.7426	NaN	NaN	NaN	NaN	NaN	NaN	NaN	NaN	NaN	NaN	NaN	NaN	NaN	NaN	NaN	Keep		1	1	3	3	3	48.3	48.3	48.3	14.214	0	43.542	100230000	22	NaN	24.867	NaN	NaN
NaN	NaN	NaN	NaN	NaN	NaN	NaN	27.347	27.4232	27.764	27.7711	27.4111	27.5159	27.2021	NaN	NaN	NaN	NaN	NaN	NaN	NaN	NaN	NaN	NaN	NaN	NaN	NaN	NaN	Keep		1	1	6	6	6	30.5	30.5	30.5	33.572	0	127.04	671050000	58	NaN	27.4906	NaN	NaN
NaN	NaN	NaN	NaN	NaN	NaN	NaN	22.4282	22.3348	NaN	22.724	NaN	NaN	NaN	NaN	NaN	NaN	NaN	NaN	NaN	NaN	NaN	NaN	NaN	NaN	NaN	NaN	NaN	Keep		1	1	3	2	2	13.6	9	9	37.878	0	18.621	17131000	12	NaN	22.4957	NaN	NaN
NaN	NaN	NaN	NaN	NaN	NaN	NaN	23.769	NaN	23.9824	24.2787	24.1599	24.1384	24.3625	NaN	NaN	NaN	NaN	23.7825	NaN	24.1965	NaN	NaN	NaN	NaN	NaN	NaN	NaN	Keep		0.525843	0.591026	9	9	9	38.6	38.6	38.6	35.566	0	101.76	91780000	42	NaN	24.1152	23.9895	NaN
26.7236	25.6963	25.9862	27.0207	26.9565	25.7924	26.9093	26.5459	26.3126	26.5942	26.5891	26.3309	26.3743	26.377	NaN	NaN	NaN	NaN	NaN	NaN	NaN	NaN	NaN	NaN	NaN	NaN	NaN	NaN	Keep		0.980953	1	6	6	6	25.7	25.7	25.7	34.962	0	323.31	1155000000	79	26.4407	26.4463	NaN	NaN
NaN	NaN	NaN	NaN	NaN	NaN	NaN	24.8944	25.7251	25.4458	25.2776	25.2669	25.6044	25.5982	NaN	NaN	NaN	NaN	NaN	NaN	NaN	NaN	NaN	NaN	NaN	NaN	NaN	NaN	Keep		1	1	7	7	7	50.4	50.4	50.4	24.768	0	98.648	161430000	43	NaN	25.4018	NaN	NaN
NaN	23.2127	23.0435	NaN	NaN	NaN	23.1128	NaN	NaN	NaN	NaN	NaN	NaN	NaN	NaN	NaN	NaN	NaN	NaN	NaN	NaN	NaN	NaN	NaN	NaN	NaN	NaN	NaN	Keep		1	1	4	4	4	20.5	20.5	20.5	37.104	0	31.048	50836000	14	23.123	NaN	NaN	NaN
26.8203	26.4116	26.5302	26.7412	26.7838	26.3499	26.9416	25.4698	25.3563	25.9474	26.1198	26.1214	25.0187	24.9279	23.9362	24.9255	24.6772	24.9219	25.0457	24.9795	25.6996	24.6418	24.5645	24.1249	24.6259	24.5361	23.8293	24.7772	Keep	+	3.19994e-09	0	12	12	1	64.2	64.2	4.1	37.096	0	291.05	1390400000	206	26.6541	25.5659	24.8837	24.4428
25.3417	24.9256	25.2085	25.039	25.0339	24.4592	25.5018	NaN	NaN	NaN	NaN	NaN	NaN	NaN	NaN	NaN	NaN	NaN	NaN	NaN	NaN	NaN	NaN	NaN	NaN	NaN	NaN	NaN	Keep		1	1	10	10	10	63.2	63.2	63.2	31.041	0	207.34	303130000	64	25.0728	NaN	NaN	NaN
NaN	NaN	NaN	NaN	NaN	NaN	NaN	24.8313	24.7754	24.6112	24.5816	24.6475	24.6262	24.9495	NaN	NaN	NaN	NaN	NaN	NaN	NaN	NaN	NaN	NaN	NaN	NaN	NaN	NaN	Keep		1	1	18	4	2	52.6	11.8	6.9	60.463	0	49.283	97651000	27	NaN	24.7175	NaN	NaN
NaN	NaN	NaN	25.8328	25.7875	NaN	NaN	29.9521	29.0528	30.0813	29.639	29.0009	29.3701	30.0499	NaN	NaN	NaN	NaN	NaN	NaN	NaN	NaN	NaN	NaN	NaN	NaN	NaN	NaN	Keep	+	1.09152e-05	5.33333e-05	7	7	3	39.6	39.6	10.4	19.515	0	238.68	3454100000	90	25.8102	29.5923	NaN	NaN
25.6834	25.6546	25.6089	24.8641	25.4622	25.5936	25.5669	NaN	NaN	NaN	NaN	NaN	NaN	NaN	NaN	NaN	NaN	NaN	NaN	NaN	NaN	NaN	NaN	NaN	NaN	NaN	NaN	NaN	Keep		1	1	8	8	1	78.7	78.7	16.7	16.616	0	184.08	455510000	51	25.4905	NaN	NaN	NaN
25.9912	25.2692	25.3886	25.9012	26.0669	25.2898	26.1873	NaN	NaN	NaN	NaN	NaN	NaN	NaN	NaN	NaN	NaN	NaN	NaN	NaN	NaN	NaN	NaN	NaN	23.5034	NaN	NaN	NaN	Keep		1	1	13	13	13	44.8	44.8	44.8	63.843	0	191.94	476780000	79	25.7278	NaN	NaN	23.5034
26.2274	NaN	NaN	26.1623	26.4673	NaN	26.1907	NaN	NaN	NaN	NaN	NaN	NaN	NaN	NaN	NaN	NaN	NaN	NaN	NaN	NaN	NaN	NaN	NaN	NaN	NaN	NaN	NaN	Keep		1	1	5	5	5	41.1	41.1	41.1	18.587	0	71.007	396200000	29	26.2619	NaN	NaN	NaN
26.0009	25.7986	25.9963	25.648	25.581	26.0961	25.728	NaN	NaN	NaN	NaN	NaN	NaN	NaN	NaN	NaN	NaN	NaN	NaN	NaN	NaN	NaN	NaN	NaN	NaN	NaN	NaN	NaN	Keep		1	1	6	6	6	45.2	45.2	45.2	19.635	0	61.966	537840000	53	25.8356	NaN	NaN	NaN
25.8974	25.5744	26.0602	26.2215	26.5353	25.1387	26.2048	NaN	NaN	NaN	NaN	NaN	NaN	23.3266	NaN	23.5983	NaN	24.0729	23.0432	23.5614	24.5571	26.2371	NaN	NaN	24.6862	23.7458	NaN	NaN	Keep	+	0.000633695	0.000859813	17	17	2	48.8	48.8	3.8	62.688	0	321.34	734870000	156	25.9475	23.3266	23.7666	24.8897
23.5601	23.9586	23.6399	25.1908	24.695	23.2908	25.0767	26.1879	26.1474	26.5159	26.1388	26.0572	26.2531	26.1821	26.8579	26.5868	26.7394	26.4712	26.6119	26.4812	26.8517	NaN	NaN	NaN	23.9291	NaN	24.1104	NaN	Keep	+	5.42004e-09	0	5	5	5	27.2	27.2	27.2	32.361	0	53.677	849520000	109	24.2017	26.2118	26.6572	24.0198
28.0568	27.7352	28.082	27.8997	27.9231	27.7608	27.8919	25.1457	25.3889	25.9001	26.4771	26.0062	25.311	25.4197	26.8125	27.0717	26.6964	27.0994	27.0431	26.9126	27.3196	25.6605	26.5848	25.5399	26.3099	26.126	25.9333	26.1328	Keep	+	7.3134e-12	0	17	17	1	62.7	62.7	3.3	50.297	0	323.31	3456700000	345	27.9071	25.6641	26.9936	26.041
25.3033	24.9922	25.2576	24.1852	25.0328	24.7424	24.7303	NaN	NaN	NaN	NaN	NaN	NaN	NaN	NaN	NaN	NaN	NaN	NaN	NaN	NaN	NaN	NaN	NaN	NaN	NaN	NaN	NaN	Keep		1	1	3	3	3	49.4	49.4	49.4	10.07	0	114.89	288870000	31	24.892	NaN	NaN	NaN
NaN	NaN	NaN	NaN	NaN	NaN	NaN	NaN	NaN	NaN	NaN	NaN	NaN	NaN	NaN	NaN	NaN	NaN	NaN	NaN	NaN	NaN	NaN	NaN	NaN	NaN	21.6748	NaN	Discard		1	1	3	3	2	49.3	49.3	35.3	15.122	0	29.66	10400000	9	NaN	NaN	NaN	21.6748
NaN	NaN	NaN	NaN	NaN	NaN	20.2014	NaN	NaN	NaN	NaN	NaN	NaN	NaN	NaN	NaN	NaN	NaN	NaN	NaN	NaN	NaN	NaN	NaN	NaN	NaN	NaN	NaN	Discard		1	1	2	1	1	29.7	15.9	15.9	15.378	0.0087108	6.5862	1254300	1	20.2014	NaN	NaN	NaN
NaN	NaN	NaN	NaN	NaN	NaN	23.1235	NaN	NaN	NaN	NaN	NaN	NaN	NaN	NaN	NaN	NaN	NaN	NaN	NaN	NaN	NaN	NaN	NaN	NaN	NaN	NaN	NaN	Discard		1	1	2	2	2	17	17	17	21.461	0.0021598	11.233	9507100	2	23.1235	NaN	NaN	NaN
NaN	NaN	NaN	NaN	NaN	NaN	22.0774	NaN	NaN	NaN	NaN	NaN	NaN	NaN	NaN	NaN	NaN	NaN	NaN	NaN	NaN	NaN	NaN	NaN	NaN	NaN	NaN	NaN	Discard		1	1	1	1	1	8	8	8	23.436	0.001885	7.3731	4604100	1	22.0774	NaN	NaN	NaN
NaN	NaN	NaN	NaN	NaN	NaN	NaN	NaN	NaN	NaN	NaN	NaN	NaN	NaN	NaN	NaN	NaN	NaN	NaN	NaN	NaN	NaN	NaN	NaN	NaN	NaN	NaN	21.9875	Discard		1	1	1	1	1	26.6	26.6	26.6	10.642	0	38.676	11122000	6	NaN	NaN	NaN	21.9875
NaN	NaN	NaN	NaN	NaN	NaN	NaN	NaN	NaN	NaN	NaN	NaN	NaN	NaN	NaN	NaN	NaN	NaN	NaN	NaN	21.8777	NaN	NaN	NaN	NaN	NaN	NaN	NaN	Discard		1	1	2	2	2	10.1	10.1	10.1	35.942	0.0011403	12.213	6629800	6	NaN	NaN	21.8777	NaN
NaN	NaN	NaN	NaN	NaN	NaN	NaN	NaN	NaN	NaN	NaN	NaN	NaN	NaN	NaN	NaN	NaN	NaN	NaN	NaN	NaN	NaN	NaN	NaN	NaN	NaN	NaN	22.5059	Discard		1	1	10	2	1	40	10.5	6.6	50.627	0	12.53	3636900	2	NaN	NaN	NaN	22.5059
NaN	NaN	NaN	NaN	NaN	NaN	NaN	NaN	NaN	NaN	NaN	NaN	NaN	NaN	NaN	NaN	NaN	NaN	NaN	NaN	NaN	NaN	NaN	NaN	20.6845	NaN	NaN	NaN	Discard		1	1	1	1	1	4.1	4.1	4.1	46.234	0.0026786	6.812	11070000	8	NaN	NaN	NaN	20.6845
NaN	23.442	NaN	NaN	NaN	NaN	NaN	NaN	NaN	NaN	NaN	NaN	NaN	NaN	NaN	NaN	NaN	NaN	NaN	NaN	NaN	NaN	NaN	NaN	NaN	NaN	NaN	NaN	Discard		1	1	4	4	4	22.2	22.2	22.2	39.578	0	28.28	21803000	7	23.442	NaN	NaN	NaN
NaN	NaN	NaN	NaN	NaN	21.7857	NaN	NaN	NaN	NaN	NaN	NaN	NaN	NaN	NaN	NaN	NaN	NaN	NaN	NaN	NaN	NaN	NaN	NaN	NaN	NaN	NaN	NaN	Discard		1	1	1	1	1	11	11	11	25.833	0.005291	6.6888	8223300	2	21.7857	NaN	NaN	NaN
NaN	NaN	23.4548	NaN	NaN	NaN	23.7387	NaN	NaN	NaN	NaN	NaN	NaN	NaN	NaN	NaN	NaN	NaN	NaN	NaN	NaN	NaN	NaN	NaN	NaN	NaN	NaN	NaN	Discard		1	1	4	4	4	14	14	14	40.529	0	30.893	67026000	11	23.5967	NaN	NaN	NaN
24.9507	NaN	NaN	NaN	NaN	NaN	NaN	NaN	NaN	NaN	NaN	NaN	NaN	NaN	NaN	NaN	NaN	NaN	NaN	NaN	NaN	NaN	NaN	NaN	NaN	NaN	NaN	NaN	Discard		1	1	1	1	1	19.2	19.2	19.2	8.5648	0	131.92	381290000	26	24.9507	NaN	NaN	NaN
NaN	NaN	NaN	NaN	NaN	NaN	NaN	NaN	NaN	NaN	NaN	NaN	NaN	NaN	NaN	NaN	NaN	NaN	NaN	NaN	21.3099	NaN	NaN	NaN	NaN	NaN	NaN	NaN	Discard		1	1	2	2	2	10.7	10.7	10.7	37.937	0	25.641	3089100	8	NaN	NaN	21.3099	NaN
NaN	NaN	NaN	NaN	NaN	NaN	NaN	NaN	NaN	NaN	NaN	NaN	NaN	NaN	NaN	NaN	NaN	NaN	NaN	NaN	22.2038	NaN	NaN	NaN	NaN	NaN	NaN	NaN	Discard		1	1	1	1	1	14.9	14.9	14.9	10.262	0.0027199	6.9604	46773000	17	NaN	NaN	22.2038	NaN
NaN	NaN	24.5171	NaN	NaN	24.7239	NaN	NaN	NaN	NaN	NaN	NaN	NaN	NaN	NaN	NaN	NaN	NaN	NaN	NaN	NaN	NaN	NaN	NaN	NaN	NaN	NaN	NaN	Discard		1	1	2	2	2	36	36	36	9.4917	0	17.615	173190000	17	24.6205	NaN	NaN	NaN
NaN	NaN	23.0007	NaN	22.9349	NaN	NaN	NaN	NaN	NaN	NaN	NaN	NaN	NaN	NaN	NaN	NaN	NaN	NaN	NaN	NaN	NaN	NaN	NaN	NaN	NaN	NaN	NaN	Discard		1	1	4	4	4	20.8	20.8	20.8	37.54	0	31.208	44740000	14	22.9678	NaN	NaN	NaN
NaN	NaN	NaN	NaN	NaN	NaN	19.4914	NaN	NaN	NaN	NaN	NaN	NaN	NaN	NaN	NaN	NaN	NaN	NaN	NaN	NaN	NaN	NaN	NaN	NaN	NaN	NaN	NaN	Discard		1	1	1	1	1	6.5	6.5	6.5	46.799	0.0020855	10.006	2639700	3	19.4914	NaN	NaN	NaN
NaN	NaN	NaN	NaN	NaN	NaN	NaN	NaN	NaN	NaN	NaN	NaN	NaN	NaN	NaN	NaN	NaN	NaN	NaN	NaN	NaN	NaN	NaN	NaN	NaN	NaN	NaN	NaN	Discard		1	1	1	1	1	5.4	5.4	5.4	26.709	0.0053144	6.7258	0	1	NaN	NaN	NaN	NaN
NaN	NaN	NaN	NaN	NaN	NaN	21.0662	NaN	NaN	NaN	NaN	NaN	NaN	NaN	NaN	NaN	NaN	NaN	NaN	NaN	NaN	NaN	NaN	NaN	NaN	NaN	NaN	NaN	Discard		1	1	2	2	2	14.3	14.3	14.3	26.064	0.0011198	11.948	2815900	2	21.0662	NaN	NaN	NaN
NaN	NaN	NaN	22.7124	22.3018	NaN	NaN	NaN	NaN	NaN	NaN	NaN	NaN	NaN	NaN	NaN	NaN	NaN	NaN	NaN	NaN	NaN	NaN	NaN	NaN	NaN	NaN	NaN	Discard		1	1	2	2	2	8.7	8.7	8.7	41.295	0	34.879	23023000	9	22.5071	NaN	NaN	NaN
NaN	NaN	NaN	NaN	21.2933	NaN	NaN	NaN	NaN	NaN	NaN	NaN	NaN	NaN	NaN	NaN	NaN	NaN	NaN	NaN	NaN	NaN	NaN	NaN	NaN	NaN	NaN	NaN	Discard		1	1	2	2	2	14.3	14.3	14.3	27.404	0	20.87	2735100	2	21.2933	NaN	NaN	NaN
NaN	NaN	NaN	NaN	24.2957	NaN	24.7773	NaN	NaN	NaN	NaN	NaN	NaN	NaN	NaN	NaN	NaN	NaN	NaN	23.5285	NaN	NaN	NaN	NaN	NaN	NaN	NaN	NaN	Discard		1	1	3	3	3	49.2	49.2	49.2	12.432	0	44.658	131900000	26	24.5365	NaN	23.5285	NaN
NaN	NaN	NaN	NaN	NaN	NaN	NaN	NaN	NaN	NaN	NaN	NaN	NaN	NaN	NaN	23.074	NaN	NaN	NaN	NaN	NaN	NaN	NaN	NaN	NaN	NaN	NaN	NaN	Discard		1	1	2	2	2	17.5	17.5	17.5	29.672	0	13.178	12776000	5	NaN	NaN	23.074	NaN
NaN	NaN	NaN	NaN	NaN	NaN	NaN	NaN	NaN	NaN	NaN	NaN	NaN	NaN	NaN	NaN	NaN	NaN	NaN	NaN	NaN	NaN	NaN	NaN	NaN	NaN	NaN	23.3317	Discard		1	1	2	1	1	23.8	16.8	16.8	23.416	0.0020408	9.1795	31180000	8	NaN	NaN	NaN	23.3317
NaN	NaN	NaN	NaN	NaN	NaN	NaN	NaN	NaN	NaN	NaN	21.2624	NaN	NaN	NaN	NaN	NaN	NaN	NaN	NaN	NaN	NaN	NaN	NaN	NaN	NaN	NaN	NaN	Discard		1	1	1	1	1	10.1	10.1	10.1	20.833	0.0018182	6.9917	2062900	2	NaN	21.2624	NaN	NaN
NaN	NaN	NaN	NaN	NaN	NaN	21.0519	NaN	NaN	NaN	NaN	NaN	NaN	NaN	NaN	NaN	NaN	NaN	NaN	NaN	NaN	NaN	NaN	NaN	NaN	NaN	NaN	NaN	Discard		1	1	2	2	2	25.4	25.4	25.4	24.578	0	15.277	3204600	4	21.0519	NaN	NaN	NaN
NaN	NaN	NaN	NaN	NaN	NaN	NaN	NaN	NaN	NaN	NaN	20.1341	NaN	NaN	NaN	NaN	NaN	NaN	NaN	NaN	NaN	NaN	NaN	NaN	NaN	NaN	NaN	NaN	Discard		1	1	1	1	1	20.5	20.5	20.5	8.3924	0.0026882	6.8342	432250	2	NaN	20.1341	NaN	NaN
NaN	NaN	NaN	NaN	NaN	NaN	NaN	NaN	NaN	NaN	NaN	NaN	NaN	NaN	NaN	NaN	NaN	NaN	NaN	NaN	21.0922	NaN	NaN	NaN	NaN	NaN	NaN	NaN	Discard		1	1	1	1	1	9	9	9	23.032	0	30.908	31496000	17	NaN	NaN	21.0922	NaN
NaN	NaN	NaN	NaN	NaN	NaN	NaN	NaN	NaN	NaN	NaN	NaN	NaN	NaN	NaN	NaN	NaN	NaN	23.6888	NaN	25.154	NaN	NaN	NaN	NaN	NaN	NaN	NaN	Discard		1	1	2	2	2	28.4	28.4	28.4	9.4689	0	13.165	43922000	9	NaN	NaN	24.4214	NaN
NaN	NaN	NaN	NaN	NaN	NaN	NaN	NaN	NaN	NaN	NaN	NaN	NaN	24.6511	NaN	NaN	NaN	NaN	NaN	NaN	NaN	NaN	NaN	NaN	NaN	NaN	NaN	NaN	Discard		1	1	2	1	1	28.9	14.4	14.4	10.947	0	111.71	72502000	9	NaN	24.6511	NaN	NaN
NaN	NaN	NaN	NaN	NaN	NaN	NaN	NaN	NaN	NaN	NaN	NaN	NaN	23.0965	NaN	NaN	NaN	NaN	NaN	NaN	NaN	NaN	NaN	NaN	NaN	NaN	NaN	NaN	Discard		1	1	1	1	1	12.6	12.6	12.6	11.6	0.0018282	7.0185	38328000	9	NaN	23.0965	NaN	NaN
NaN	NaN	NaN	NaN	NaN	21.1917	NaN	NaN	NaN	NaN	NaN	NaN	NaN	NaN	NaN	NaN	NaN	NaN	NaN	NaN	NaN	NaN	NaN	NaN	NaN	NaN	NaN	NaN	Discard		1	1	3	3	3	11.1	11.1	11.1	64.108	0	17.889	11845000	6	21.1917	NaN	NaN	NaN
NaN	NaN	NaN	NaN	NaN	NaN	NaN	NaN	NaN	NaN	NaN	NaN	NaN	NaN	NaN	22.5282	NaN	NaN	NaN	NaN	22.7761	NaN	NaN	NaN	NaN	NaN	NaN	NaN	Discard		1	1	16	2	0	47.1	4.8	0	62.632	0	18.908	87061000	29	NaN	NaN	22.6522	NaN
NaN	NaN	NaN	NaN	NaN	22.712	NaN	NaN	NaN	NaN	NaN	NaN	NaN	NaN	NaN	NaN	NaN	NaN	NaN	NaN	NaN	NaN	NaN	NaN	NaN	NaN	NaN	NaN	Discard		1	1	2	2	2	9.5	9.5	9.5	47.55	0	29.04	21754000	4	22.712	NaN	NaN	NaN
NaN	NaN	NaN	NaN	NaN	NaN	NaN	NaN	NaN	NaN	NaN	NaN	NaN	NaN	NaN	NaN	NaN	NaN	NaN	NaN	NaN	NaN	NaN	22.9936	23.4636	NaN	NaN	NaN	Discard		1	1	3	3	3	8.3	8.3	8.3	70.532	0	23.37	15057000	9	NaN	NaN	NaN	23.2286
NaN	NaN	NaN	NaN	NaN	21.1752	NaN	NaN	NaN	NaN	NaN	NaN	NaN	NaN	NaN	NaN	NaN	NaN	NaN	NaN	NaN	NaN	NaN	NaN	NaN	NaN	NaN	NaN	Discard		1	1	2	2	2	19.4	19.4	19.4	23.037	0.0010941	11.498	7446700	2	21.1752	NaN	NaN	NaN
NaN	NaN	NaN	NaN	NaN	NaN	NaN	NaN	NaN	NaN	NaN	NaN	NaN	NaN	NaN	NaN	NaN	NaN	NaN	NaN	22.1158	NaN	NaN	NaN	NaN	NaN	NaN	NaN	Discard		1	1	6	1	1	46.2	6.4	6.4	26.061	0.0020429	9.2256	53164000	15	NaN	NaN	22.1158	NaN
NaN	NaN	21.9911	NaN	NaN	NaN	NaN	NaN	NaN	NaN	NaN	NaN	NaN	NaN	NaN	NaN	NaN	NaN	NaN	NaN	NaN	NaN	NaN	NaN	NaN	NaN	NaN	NaN	Discard		1	1	2	2	2	23.3	23.3	23.3	17.684	0	12.765	19653000	7	21.9911	NaN	NaN	NaN
NaN	NaN	NaN	NaN	NaN	NaN	NaN	NaN	NaN	NaN	NaN	NaN	NaN	NaN	NaN	NaN	NaN	NaN	20.9827	NaN	NaN	NaN	NaN	NaN	NaN	NaN	NaN	NaN	Discard		1	1	1	1	1	7.2	7.2	7.2	27.171	0.0086957	6.5739	1271600	1	NaN	NaN	20.9827	NaN
NaN	NaN	NaN	NaN	NaN	NaN	21.3744	NaN	NaN	NaN	NaN	NaN	NaN	NaN	NaN	NaN	NaN	NaN	NaN	NaN	NaN	NaN	NaN	NaN	NaN	NaN	NaN	NaN	Discard		1	1	2	2	2	15.7	15.7	15.7	26.412	0	18.746	18561000	14	21.3744	NaN	NaN	NaN
NaN	22.1658	NaN	NaN	NaN	NaN	NaN	NaN	NaN	NaN	NaN	NaN	NaN	NaN	NaN	NaN	NaN	NaN	NaN	NaN	NaN	NaN	NaN	NaN	NaN	NaN	NaN	NaN	Discard		1	1	2	2	2	13.8	13.8	13.8	27.074	0	13.274	12387000	5	22.1658	NaN	NaN	NaN
23.1818	NaN	NaN	NaN	NaN	23.3791	NaN	NaN	NaN	NaN	NaN	NaN	NaN	NaN	NaN	NaN	NaN	NaN	NaN	NaN	NaN	NaN	NaN	NaN	NaN	NaN	NaN	NaN	Discard		1	1	4	4	4	42.6	42.6	42.6	22.144	0	27.056	70182000	14	23.2805	NaN	NaN	NaN
NaN	NaN	21.8682	NaN	NaN	NaN	NaN	NaN	NaN	NaN	NaN	NaN	NaN	NaN	NaN	NaN	NaN	NaN	NaN	NaN	NaN	NaN	NaN	NaN	NaN	NaN	NaN	NaN	Discard		1	1	1	1	1	3.3	3.3	3.3	54.924	0.0019139	7.5072	9386300	2	21.8682	NaN	NaN	NaN
NaN	NaN	NaN	NaN	NaN	NaN	NaN	NaN	NaN	NaN	NaN	NaN	NaN	NaN	NaN	NaN	NaN	NaN	NaN	NaN	NaN	NaN	NaN	NaN	NaN	NaN	NaN	NaN	Discard		1	1	1	1	1	20.8	20.8	20.8	10.986	0.0019011	7.4203	0	1	NaN	NaN	NaN	NaN
NaN	NaN	NaN	NaN	NaN	NaN	NaN	NaN	NaN	NaN	NaN	NaN	NaN	NaN	NaN	NaN	NaN	NaN	NaN	NaN	NaN	NaN	24.1319	NaN	NaN	NaN	NaN	NaN	Discard		1	1	2	2	2	12.9	12.9	12.9	27.028	0	13.516	5524200	2	NaN	NaN	NaN	24.1319
NaN	NaN	22.129	NaN	NaN	NaN	NaN	NaN	NaN	NaN	NaN	NaN	NaN	NaN	NaN	NaN	NaN	NaN	NaN	NaN	NaN	NaN	NaN	NaN	NaN	NaN	NaN	NaN	Discard		1	1	2	2	2	10.8	10.8	10.8	38.45	0	13.455	14890000	4	22.129	NaN	NaN	NaN
NaN	NaN	NaN	NaN	NaN	NaN	NaN	NaN	NaN	NaN	NaN	NaN	NaN	NaN	NaN	NaN	NaN	NaN	NaN	NaN	22.926	NaN	NaN	NaN	NaN	NaN	NaN	NaN	Discard		1	1	3	3	3	10.7	10.7	10.7	39.005	0	17.263	7958500	4	NaN	NaN	22.926	NaN
NaN	NaN	NaN	NaN	NaN	NaN	NaN	NaN	22.7066	NaN	NaN	NaN	NaN	NaN	NaN	NaN	NaN	NaN	NaN	NaN	NaN	NaN	NaN	NaN	NaN	NaN	NaN	NaN	Discard		1	1	2	2	2	5.4	5.4	5.4	71.67	0	14.82	13082000	7	NaN	22.7066	NaN	NaN
NaN	NaN	NaN	NaN	NaN	NaN	NaN	NaN	NaN	NaN	NaN	NaN	NaN	NaN	NaN	21.759	NaN	NaN	22.0844	NaN	NaN	NaN	NaN	NaN	NaN	NaN	NaN	NaN	Discard		1	1	9	1	1	24.4	2.7	2.7	62.951	0.0019704	8.0684	6893600	6	NaN	NaN	21.9217	NaN
NaN	NaN	NaN	NaN	NaN	NaN	NaN	NaN	NaN	NaN	NaN	NaN	NaN	NaN	NaN	NaN	NaN	NaN	NaN	NaN	22.832	NaN	NaN	NaN	NaN	NaN	NaN	NaN	Discard		1	1	1	1	1	2.4	2.4	2.4	106.61	0	12.738	15348000	5	NaN	NaN	22.832	NaN
NaN	NaN	NaN	NaN	NaN	NaN	NaN	NaN	NaN	NaN	NaN	NaN	NaN	NaN	NaN	NaN	NaN	NaN	NaN	NaN	NaN	NaN	NaN	22.5381	NaN	NaN	NaN	NaN	Discard		1	1	2	2	2	14.1	14.1	14.1	42.12	0	21.5	6166300	5	NaN	NaN	NaN	22.5381
NaN	NaN	NaN	NaN	NaN	NaN	NaN	NaN	NaN	NaN	NaN	NaN	NaN	20.8634	NaN	NaN	NaN	NaN	NaN	NaN	NaN	NaN	NaN	NaN	NaN	NaN	NaN	NaN	Discard		1	1	2	2	2	9.9	9.9	9.9	36.896	0.0021552	11.216	2657400	2	NaN	20.8634	NaN	NaN
23.5497	22.9361	NaN	NaN	NaN	NaN	NaN	NaN	NaN	NaN	NaN	NaN	NaN	NaN	NaN	NaN	NaN	NaN	NaN	NaN	NaN	NaN	NaN	NaN	NaN	NaN	NaN	NaN	Discard		1	1	2	2	2	33.1	33.1	33.1	14.581	0	20.774	37434000	8	23.2429	NaN	NaN	NaN
21.8916	NaN	NaN	NaN	NaN	NaN	NaN	NaN	NaN	NaN	NaN	NaN	NaN	NaN	NaN	NaN	NaN	NaN	NaN	NaN	NaN	NaN	NaN	NaN	NaN	NaN	NaN	NaN	Discard		1	1	2	2	2	12.8	12.8	12.8	27.398	0	17.735	11150000	8	21.8916	NaN	NaN	NaN
NaN	NaN	NaN	NaN	NaN	NaN	22.8924	NaN	NaN	NaN	NaN	NaN	NaN	NaN	NaN	NaN	NaN	NaN	NaN	NaN	NaN	NaN	NaN	NaN	NaN	NaN	NaN	NaN	Discard		1	1	2	2	2	15.2	15.2	15.2	30.202	0	14.503	45823000	12	22.8924	NaN	NaN	NaN
NaN	24.3005	NaN	NaN	NaN	24.3206	NaN	NaN	NaN	NaN	NaN	NaN	NaN	NaN	NaN	NaN	NaN	NaN	NaN	NaN	NaN	NaN	NaN	NaN	NaN	NaN	NaN	NaN	Discard		1	1	4	4	4	39.4	39.4	39.4	19.826	0	34.638	55656000	7	24.3105	NaN	NaN	NaN
NaN	22.9605	NaN	NaN	NaN	NaN	NaN	NaN	NaN	NaN	NaN	NaN	NaN	NaN	NaN	NaN	NaN	NaN	NaN	NaN	NaN	NaN	NaN	NaN	NaN	NaN	NaN	NaN	Discard		1	1	2	2	2	30.9	30.9	30.9	12.048	0	14.795	42979000	9	22.9605	NaN	NaN	NaN
NaN	NaN	21.5107	NaN	NaN	NaN	NaN	NaN	NaN	NaN	NaN	NaN	NaN	NaN	NaN	NaN	NaN	NaN	NaN	NaN	NaN	NaN	NaN	NaN	NaN	NaN	NaN	NaN	Discard		1	1	2	2	2	22.3	22.3	22.3	11.102	0.0021413	11.146	11506000	3	21.5107	NaN	NaN	NaN
NaN	NaN	NaN	NaN	NaN	NaN	NaN	NaN	NaN	NaN	NaN	NaN	20.9811	NaN	NaN	NaN	NaN	NaN	NaN	NaN	NaN	NaN	NaN	NaN	NaN	NaN	NaN	NaN	Discard		1	1	2	2	2	4.8	4.8	4.8	91.042	0	13.366	4224800	2	NaN	20.9811	NaN	NaN
NaN	NaN	21.8052	NaN	21.7809	NaN	NaN	21.8368	NaN	NaN	NaN	NaN	NaN	NaN	NaN	NaN	NaN	NaN	NaN	NaN	NaN	25.4962	NaN	NaN	NaN	NaN	NaN	NaN	Discard		1	1	8	8	1	25.1	25.1	2.7	62.64	0	60.564	48584000	23	21.7931	21.8368	NaN	25.4962
NaN	NaN	NaN	NaN	NaN	NaN	NaN	NaN	NaN	NaN	NaN	NaN	NaN	NaN	NaN	22.7976	22.2414	NaN	NaN	NaN	NaN	NaN	NaN	NaN	NaN	NaN	NaN	NaN	Discard		1	1	3	3	3	15.6	15.6	15.6	31.635	0	19.833	15977000	10	NaN	NaN	22.5195	NaN
NaN	NaN	23.0189	NaN	NaN	NaN	NaN	NaN	NaN	NaN	NaN	NaN	NaN	NaN	NaN	NaN	NaN	NaN	NaN	NaN	NaN	NaN	NaN	NaN	NaN	NaN	NaN	NaN	Discard		1	1	2	2	2	13.5	13.5	13.5	24.807	0	19.808	61958000	21	23.0189	NaN	NaN	NaN
NaN	NaN	NaN	NaN	NaN	NaN	NaN	NaN	NaN	NaN	NaN	NaN	NaN	NaN	NaN	NaN	NaN	NaN	NaN	NaN	22.4317	NaN	NaN	NaN	NaN	NaN	NaN	NaN	Discard		1	1	1	1	1	9.5	9.5	9.5	16.32	0.0053004	6.7198	11797000	3	NaN	NaN	22.4317	NaN
NaN	NaN	NaN	NaN	NaN	21.9739	NaN	NaN	NaN	NaN	NaN	NaN	NaN	NaN	NaN	NaN	NaN	NaN	NaN	NaN	NaN	NaN	NaN	NaN	NaN	NaN	NaN	NaN	Discard		1	1	2	2	2	16.7	16.7	16.7	20.534	0.0011249	11.997	8833100	2	21.9739	NaN	NaN	NaN
NaN	NaN	NaN	NaN	NaN	NaN	21.4661	NaN	NaN	NaN	NaN	NaN	NaN	NaN	NaN	NaN	NaN	NaN	NaN	NaN	22.092	NaN	NaN	NaN	NaN	NaN	NaN	NaN	Discard		1	1	3	3	3	16.9	16.9	16.9	44.839	0	18.574	14037000	9	21.4661	NaN	22.092	NaN
NaN	NaN	NaN	NaN	NaN	NaN	NaN	NaN	NaN	NaN	NaN	NaN	NaN	NaN	NaN	NaN	NaN	NaN	NaN	NaN	NaN	NaN	NaN	NaN	NaN	NaN	NaN	NaN	Discard		1	1	78	1	1	71.2	2.4	2.4	115.07	0	34.657	0	1	NaN	NaN	NaN	NaN
NaN	NaN	NaN	NaN	NaN	NaN	NaN	NaN	NaN	NaN	22.428	NaN	NaN	NaN	NaN	NaN	NaN	NaN	NaN	NaN	NaN	NaN	NaN	NaN	NaN	NaN	NaN	NaN	Discard		1	1	1	1	1	5.3	5.3	5.3	39.455	0	20.812	5158500	3	NaN	22.428	NaN	NaN
NaN	NaN	NaN	NaN	NaN	21.4089	NaN	NaN	NaN	NaN	NaN	NaN	NaN	NaN	NaN	NaN	NaN	NaN	NaN	NaN	NaN	NaN	NaN	NaN	NaN	NaN	NaN	NaN	Discard		1	1	1	1	1	12.7	12.7	12.7	22.609	0.0027174	6.9394	11150000	2	21.4089	NaN	NaN	NaN
NaN	NaN	NaN	NaN	NaN	NaN	NaN	NaN	NaN	NaN	NaN	NaN	NaN	NaN	NaN	NaN	NaN	NaN	NaN	NaN	19.9751	NaN	NaN	NaN	NaN	NaN	NaN	NaN	Discard		1	1	2	2	2	12.6	12.6	12.6	33.542	0	12.464	4018000	2	NaN	NaN	19.9751	NaN
NaN	NaN	NaN	NaN	NaN	NaN	NaN	NaN	NaN	NaN	NaN	NaN	NaN	NaN	NaN	NaN	NaN	NaN	NaN	NaN	NaN	NaN	NaN	NaN	21.0607	NaN	NaN	NaN	Discard		1	1	2	2	2	11.7	11.7	11.7	36.832	0.001139	12.209	2383600	3	NaN	NaN	NaN	21.0607
NaN	NaN	21.005	NaN	NaN	NaN	NaN	NaN	NaN	NaN	NaN	NaN	NaN	NaN	NaN	NaN	NaN	NaN	NaN	NaN	NaN	NaN	NaN	NaN	NaN	NaN	NaN	NaN	Discard		1	1	1	1	1	1.5	1.5	1.5	106.76	0.0018957	7.4005	5160000	1	21.005	NaN	NaN	NaN
NaN	NaN	NaN	NaN	NaN	19.9498	NaN	NaN	NaN	NaN	NaN	NaN	NaN	NaN	NaN	NaN	NaN	NaN	NaN	NaN	NaN	NaN	NaN	NaN	NaN	NaN	NaN	NaN	Discard		1	1	1	1	1	3.2	3.2	3.2	57.686	0	13.312	2076900	3	19.9498	NaN	NaN	NaN
NaN	NaN	NaN	NaN	NaN	NaN	NaN	NaN	NaN	NaN	NaN	NaN	NaN	NaN	NaN	NaN	NaN	NaN	NaN	NaN	23.0476	NaN	NaN	NaN	NaN	NaN	NaN	NaN	Discard		1	1	2	2	2	20	20	20	11.856	0.0011364	12.189	30465000	7	NaN	NaN	23.0476	NaN
NaN	NaN	NaN	NaN	NaN	NaN	21.6529	NaN	NaN	NaN	NaN	NaN	NaN	NaN	NaN	NaN	NaN	NaN	NaN	NaN	NaN	NaN	NaN	NaN	NaN	NaN	NaN	NaN	Discard		1	1	2	2	2	19	19	19	20.142	0	12.559	14944000	8	21.6529	NaN	NaN	NaN
NaN	NaN	NaN	NaN	NaN	NaN	NaN	NaN	NaN	NaN	NaN	NaN	NaN	NaN	NaN	NaN	NaN	NaN	NaN	NaN	21.8354	NaN	NaN	NaN	NaN	NaN	NaN	NaN	Discard		1	1	11	2	2	65.6	5.2	5.2	27.013	0	12.392	4826000	4	NaN	NaN	21.8354	NaN
NaN	NaN	NaN	NaN	NaN	NaN	NaN	NaN	NaN	NaN	NaN	NaN	NaN	NaN	NaN	NaN	NaN	NaN	NaN	NaN	NaN	22.6734	NaN	NaN	22.6194	NaN	NaN	NaN	Discard		1	1	3	3	3	10.2	10.2	10.2	64.804	0	20.807	5698200	6	NaN	NaN	NaN	22.6464
NaN	NaN	NaN	NaN	NaN	NaN	NaN	NaN	NaN	NaN	NaN	NaN	NaN	NaN	NaN	NaN	NaN	NaN	NaN	NaN	NaN	NaN	NaN	NaN	22.8226	NaN	NaN	NaN	Discard		1	1	1	1	1	4.5	4.5	4.5	35.302	0.0019324	7.6145	3130300	1	NaN	NaN	NaN	22.8226
NaN	NaN	NaN	NaN	NaN	NaN	21.6651	NaN	NaN	NaN	NaN	NaN	NaN	NaN	NaN	NaN	NaN	NaN	NaN	NaN	NaN	NaN	NaN	NaN	NaN	NaN	NaN	NaN	Discard		1	1	2	2	2	13	13	13	25.891	0	13.118	18517000	6	21.6651	NaN	NaN	NaN
NaN	NaN	NaN	NaN	NaN	NaN	NaN	NaN	NaN	NaN	NaN	NaN	NaN	NaN	NaN	NaN	NaN	NaN	NaN	NaN	NaN	NaN	NaN	NaN	NaN	NaN	NaN	21.951	Discard		1	1	3	3	3	14.3	14.3	14.3	34.066	0	19.967	9712400	11	NaN	NaN	NaN	21.951
NaN	NaN	NaN	NaN	NaN	NaN	NaN	NaN	NaN	NaN	NaN	NaN	NaN	NaN	NaN	NaN	NaN	NaN	NaN	NaN	NaN	NaN	NaN	23.0806	NaN	NaN	NaN	NaN	Discard		1	1	2	2	2	49.1	49.1	49.1	6.1631	0	13.514	6375400	5	NaN	NaN	NaN	23.0806
NaN	NaN	NaN	NaN	NaN	NaN	NaN	NaN	NaN	NaN	NaN	NaN	NaN	NaN	NaN	NaN	NaN	NaN	NaN	NaN	NaN	NaN	NaN	23.2192	NaN	NaN	NaN	NaN	Discard		1	1	1	1	1	6.8	6.8	6.8	40.554	0.0020942	10.388	22520000	11	NaN	NaN	NaN	23.2192
NaN	NaN	NaN	NaN	NaN	NaN	NaN	NaN	NaN	NaN	NaN	NaN	NaN	NaN	NaN	NaN	NaN	NaN	NaN	NaN	22.3604	NaN	NaN	NaN	NaN	NaN	NaN	NaN	Discard		1	1	4	4	4	18	18	18	49.151	0	27.899	8924800	6	NaN	NaN	22.3604	NaN
NaN	NaN	NaN	NaN	NaN	NaN	NaN	NaN	NaN	NaN	NaN	NaN	NaN	NaN	NaN	NaN	NaN	NaN	NaN	NaN	NaN	NaN	NaN	NaN	NaN	NaN	22.4805	NaN	Discard		1	1	1	1	1	5.3	5.3	5.3	53.894	0.0018215	7.0017	10406000	6	NaN	NaN	NaN	22.4805
NaN	NaN	20.9755	NaN	NaN	NaN	NaN	NaN	NaN	NaN	NaN	NaN	NaN	NaN	NaN	NaN	NaN	NaN	NaN	NaN	NaN	NaN	NaN	NaN	NaN	NaN	NaN	NaN	Discard		1	1	2	2	2	12.4	12.4	12.4	42.79	0	14.904	8805700	7	20.9755	NaN	NaN	NaN
NaN	NaN	NaN	NaN	NaN	NaN	NaN	NaN	NaN	NaN	NaN	NaN	NaN	NaN	NaN	NaN	NaN	NaN	22.4275	NaN	NaN	NaN	NaN	NaN	NaN	NaN	NaN	NaN	Discard		1	1	2	2	2	29.2	29.2	29.2	12.925	0.0010858	11.341	19783000	4	NaN	NaN	22.4275	NaN
NaN	NaN	20.4209	NaN	NaN	NaN	NaN	NaN	NaN	NaN	NaN	NaN	NaN	NaN	NaN	NaN	NaN	NaN	NaN	NaN	NaN	NaN	NaN	NaN	NaN	NaN	NaN	NaN	Discard		1	1	1	1	1	20.1	20.1	20.1	18.605	0.0018779	7.3646	4844300	3	20.4209	NaN	NaN	NaN
NaN	NaN	NaN	NaN	NaN	NaN	NaN	NaN	NaN	NaN	NaN	NaN	NaN	NaN	NaN	NaN	NaN	NaN	NaN	NaN	NaN	NaN	NaN	NaN	20.8698	NaN	NaN	NaN	Discard		1	1	1	1	1	4.6	4.6	4.6	40.929	0.0094991	6.5255	4750100	4	NaN	NaN	NaN	20.8698
NaN	NaN	20.7453	NaN	NaN	NaN	NaN	NaN	NaN	NaN	NaN	NaN	NaN	NaN	NaN	NaN	NaN	NaN	NaN	NaN	NaN	NaN	NaN	NaN	NaN	NaN	NaN	NaN	Discard		1	1	1	1	1	5.8	5.8	5.8	38.66	0.0018639	7.1964	4310000	1	20.7453	NaN	NaN	NaN
NaN	NaN	NaN	NaN	NaN	NaN	NaN	NaN	NaN	NaN	NaN	NaN	NaN	NaN	NaN	NaN	NaN	NaN	NaN	NaN	NaN	NaN	NaN	NaN	21.0951	NaN	NaN	NaN	Discard		1	1	1	1	1	30.9	30.9	30.9	11.164	0	55.125	15369000	16	NaN	NaN	NaN	21.0951
NaN	NaN	NaN	NaN	NaN	NaN	NaN	NaN	NaN	NaN	NaN	NaN	NaN	NaN	NaN	NaN	NaN	NaN	NaN	NaN	NaN	23.0279	NaN	NaN	NaN	NaN	NaN	NaN	Discard		1	1	3	3	3	7.9	7.9	7.9	74.075	0	22.003	6819400	5	NaN	NaN	NaN	23.0279
NaN	NaN	NaN	NaN	NaN	21.6091	NaN	NaN	NaN	NaN	NaN	NaN	NaN	NaN	NaN	NaN	NaN	NaN	NaN	NaN	NaN	NaN	NaN	NaN	NaN	NaN	NaN	NaN	Discard		1	1	1	1	1	9.7	9.7	9.7	14.431	0.0018727	7.293	16575000	3	21.6091	NaN	NaN	NaN
NaN	NaN	NaN	NaN	20.872	NaN	NaN	NaN	NaN	NaN	NaN	NaN	NaN	NaN	NaN	NaN	NaN	NaN	NaN	NaN	NaN	NaN	NaN	NaN	NaN	NaN	NaN	NaN	Discard		1	1	1	1	1	24.1	24.1	24.1	9.3146	0.002079	9.8807	8375900	4	20.872	NaN	NaN	NaN
NaN	NaN	NaN	NaN	NaN	NaN	NaN	NaN	NaN	NaN	NaN	NaN	NaN	NaN	NaN	NaN	NaN	NaN	NaN	NaN	NaN	NaN	22.1814	NaN	NaN	NaN	NaN	NaN	Discard		1	1	1	1	1	12.4	12.4	12.4	18.916	0	13.252	63371000	15	NaN	NaN	NaN	22.1814
NaN	NaN	NaN	NaN	20.5859	NaN	NaN	NaN	NaN	NaN	NaN	NaN	NaN	NaN	NaN	NaN	NaN	NaN	NaN	NaN	NaN	NaN	NaN	NaN	NaN	NaN	NaN	NaN	Discard		1	1	2	2	2	19.7	19.7	19.7	21.16	0	14.432	10684000	5	20.5859	NaN	NaN	NaN
NaN	NaN	NaN	NaN	NaN	NaN	NaN	NaN	NaN	NaN	NaN	NaN	NaN	NaN	NaN	NaN	NaN	NaN	NaN	NaN	24.2383	NaN	NaN	NaN	NaN	NaN	NaN	NaN	Discard		1	1	11	1	1	42.6	5.4	5.4	45.545	0	21.159	17377000	10	NaN	NaN	24.2383	NaN
NaN	NaN	NaN	NaN	22.1846	NaN	NaN	NaN	NaN	NaN	NaN	NaN	NaN	NaN	NaN	NaN	NaN	NaN	NaN	NaN	NaN	NaN	NaN	NaN	NaN	NaN	NaN	NaN	Discard		1	1	2	2	2	11.7	11.7	11.7	35.385	0	13.927	16176000	4	22.1846	NaN	NaN	NaN
NaN	NaN	NaN	NaN	NaN	NaN	NaN	NaN	NaN	NaN	NaN	NaN	NaN	NaN	NaN	NaN	NaN	NaN	NaN	NaN	NaN	NaN	NaN	NaN	NaN	NaN	NaN	24.1185	Discard		1	1	17	1	1	68.3	6.1	6.1	42.958	0	23.324	145810000	17	NaN	NaN	NaN	24.1185
NaN	NaN	NaN	NaN	NaN	NaN	22.4347	NaN	NaN	NaN	NaN	NaN	NaN	NaN	NaN	NaN	NaN	NaN	NaN	NaN	NaN	NaN	NaN	NaN	NaN	NaN	NaN	NaN	Discard		1	1	4	4	4	17.8	17.8	17.8	42.773	0	22.612	21664000	7	22.4347	NaN	NaN	NaN
NaN	NaN	20.7669	NaN	NaN	NaN	NaN	NaN	NaN	NaN	NaN	NaN	NaN	NaN	NaN	NaN	NaN	NaN	NaN	NaN	NaN	NaN	NaN	NaN	NaN	NaN	NaN	NaN	Discard		1	1	1	1	1	9.1	9.1	9.1	31.034	0.0020346	9.1225	4375000	1	20.7669	NaN	NaN	NaN
NaN	NaN	NaN	NaN	NaN	NaN	NaN	NaN	NaN	NaN	NaN	NaN	NaN	NaN	NaN	NaN	NaN	NaN	NaN	NaN	NaN	NaN	NaN	NaN	NaN	NaN	NaN	24.18	Discard		1	1	1	1	1	7.5	7.5	7.5	26.289	0	14.299	208650000	28	NaN	NaN	NaN	24.18
NaN	NaN	NaN	NaN	NaN	NaN	21.4771	NaN	NaN	NaN	NaN	NaN	NaN	NaN	NaN	NaN	NaN	NaN	NaN	NaN	NaN	NaN	NaN	NaN	NaN	NaN	NaN	NaN	Discard		1	1	3	3	3	2	2	2	336.11	0	20.343	6924100	6	21.4771	NaN	NaN	NaN
NaN	NaN	NaN	NaN	NaN	NaN	NaN	NaN	NaN	NaN	NaN	NaN	NaN	NaN	NaN	NaN	NaN	NaN	NaN	NaN	NaN	NaN	NaN	NaN	NaN	NaN	23.2849	NaN	Discard		1	1	4	1	1	23	8.9	8.9	26.187	0	16.057	23023000	15	NaN	NaN	NaN	23.2849
NaN	NaN	NaN	NaN	NaN	NaN	NaN	NaN	NaN	NaN	NaN	NaN	NaN	NaN	NaN	NaN	NaN	NaN	NaN	NaN	NaN	NaN	22.793	NaN	NaN	NaN	NaN	NaN	Discard		1	1	2	2	2	12.5	12.5	12.5	31.919	0	14.683	28481000	10	NaN	NaN	NaN	22.793
23.1653	NaN	NaN	NaN	NaN	NaN	NaN	NaN	NaN	NaN	NaN	NaN	NaN	NaN	NaN	NaN	NaN	NaN	NaN	NaN	NaN	NaN	NaN	NaN	NaN	NaN	NaN	NaN	Discard		1	1	2	2	2	36.7	36.7	36.7	9.0191	0	12.587	111710000	24	23.1653	NaN	NaN	NaN
NaN	NaN	NaN	NaN	NaN	NaN	NaN	NaN	NaN	NaN	NaN	23.0845	NaN	NaN	NaN	NaN	NaN	NaN	NaN	NaN	NaN	NaN	NaN	NaN	NaN	NaN	NaN	NaN	Discard		1	1	1	1	1	11.7	11.7	11.7	20.805	0.001955	7.8733	3341100	1	NaN	23.0845	NaN	NaN
NaN	NaN	NaN	NaN	NaN	NaN	NaN	NaN	NaN	NaN	NaN	NaN	NaN	NaN	NaN	NaN	NaN	23.968	NaN	NaN	NaN	NaN	NaN	NaN	NaN	NaN	NaN	NaN	Discard		1	1	12	2	0	45.1	5.2	0	50.435	0	19.557	133420000	21	NaN	NaN	23.968	NaN
NaN	NaN	NaN	NaN	NaN	NaN	NaN	NaN	NaN	21.8986	NaN	NaN	21.6471	NaN	NaN	NaN	NaN	NaN	NaN	NaN	NaN	NaN	NaN	NaN	NaN	NaN	NaN	NaN	Discard		1	1	3	3	3	15.7	15.7	15.7	41.01	0	18.673	8273600	7	NaN	21.7728	NaN	NaN
NaN	NaN	NaN	NaN	NaN	NaN	21.2564	NaN	NaN	NaN	NaN	NaN	NaN	NaN	NaN	NaN	NaN	NaN	NaN	NaN	NaN	NaN	NaN	NaN	NaN	NaN	NaN	NaN	Discard		1	1	1	1	1	21.2	21.2	21.2	13.083	0	19.85	14533000	4	21.2564	NaN	NaN	NaN
NaN	NaN	NaN	NaN	NaN	NaN	NaN	NaN	NaN	NaN	NaN	NaN	NaN	NaN	NaN	NaN	NaN	NaN	NaN	NaN	NaN	NaN	23.9747	NaN	NaN	NaN	23.5793	NaN	Discard		1	1	2	2	2	25.8	25.8	25.8	17.507	0	36.612	17749000	10	NaN	NaN	NaN	23.777
NaN	NaN	19.9452	NaN	NaN	NaN	NaN	NaN	NaN	NaN	NaN	NaN	NaN	NaN	NaN	NaN	NaN	NaN	NaN	NaN	NaN	NaN	NaN	NaN	NaN	NaN	NaN	NaN	Discard		1	1	1	1	1	11.4	11.4	11.4	19.373	0.0018315	7.0284	5511100	3	19.9452	NaN	NaN	NaN
NaN	NaN	NaN	NaN	NaN	NaN	NaN	NaN	NaN	NaN	NaN	NaN	NaN	NaN	NaN	NaN	NaN	NaN	NaN	NaN	NaN	NaN	NaN	NaN	23.8951	NaN	NaN	NaN	Discard		1	1	3	3	3	16	16	16	34.329	0	24.939	43273000	14	NaN	NaN	NaN	23.8951
NaN	NaN	NaN	NaN	NaN	NaN	NaN	NaN	NaN	NaN	NaN	NaN	NaN	NaN	NaN	NaN	NaN	NaN	NaN	NaN	NaN	NaN	NaN	NaN	NaN	NaN	NaN	22.0634	Discard		1	1	1	1	1	19.2	19.2	19.2	8.6288	0.0018605	7.1672	19666000	7	NaN	NaN	NaN	22.0634
NaN	NaN	NaN	NaN	19.884	NaN	NaN	NaN	NaN	NaN	NaN	NaN	NaN	NaN	NaN	NaN	NaN	NaN	NaN	NaN	NaN	NaN	NaN	NaN	NaN	NaN	NaN	NaN	Discard		1	1	2	2	2	23.5	23.5	23.5	14.758	0	12.439	3610700	3	19.884	NaN	NaN	NaN
NaN	NaN	NaN	NaN	NaN	NaN	NaN	NaN	NaN	NaN	NaN	NaN	NaN	NaN	NaN	NaN	NaN	NaN	NaN	NaN	NaN	21.7638	NaN	NaN	NaN	NaN	NaN	NaN	Discard		1	1	1	1	1	20.2	20.2	20.2	14.126	0.0019646	7.9667	1600100	1	NaN	NaN	NaN	21.7638
22.5726	NaN	NaN	NaN	NaN	NaN	NaN	NaN	NaN	NaN	NaN	NaN	NaN	NaN	NaN	NaN	NaN	NaN	NaN	NaN	NaN	NaN	NaN	NaN	NaN	NaN	NaN	NaN	Discard		1	1	2	2	2	25.2	25.2	25.2	18.133	0	15.65	15987000	5	22.5726	NaN	NaN	NaN
NaN	NaN	20.9624	NaN	NaN	NaN	NaN	NaN	NaN	NaN	NaN	NaN	NaN	NaN	NaN	NaN	NaN	NaN	NaN	NaN	NaN	NaN	NaN	NaN	NaN	NaN	NaN	NaN	Discard		1	1	1	1	1	6	6	6	54.96	0.0095321	6.5402	5009800	1	20.9624	NaN	NaN	NaN
21.5905	NaN	NaN	NaN	22.3526	NaN	NaN	NaN	NaN	NaN	22.3424	NaN	NaN	NaN	NaN	NaN	NaN	NaN	NaN	NaN	NaN	NaN	NaN	NaN	NaN	NaN	NaN	NaN	Discard		1	1	3	3	3	16.5	16.5	16.5	44.493	0	27.262	35525000	18	21.9715	22.3424	NaN	NaN
NaN	NaN	NaN	NaN	NaN	21.1248	NaN	NaN	NaN	NaN	NaN	NaN	NaN	NaN	NaN	NaN	NaN	NaN	NaN	NaN	NaN	NaN	NaN	NaN	NaN	NaN	NaN	NaN	Discard		1	1	2	2	2	33	33	33	10.046	0	13.272	22656000	8	21.1248	NaN	NaN	NaN
NaN	NaN	NaN	NaN	NaN	NaN	NaN	NaN	NaN	NaN	NaN	NaN	NaN	NaN	NaN	NaN	NaN	NaN	NaN	NaN	NaN	NaN	NaN	NaN	21.0737	NaN	NaN	NaN	Discard		1	1	16	1	1	37.7	2.1	2.1	86.568	0.0018886	7.3871	7074700	5	NaN	NaN	NaN	21.0737
NaN	NaN	NaN	NaN	NaN	NaN	NaN	NaN	NaN	NaN	NaN	NaN	NaN	NaN	NaN	NaN	NaN	NaN	NaN	NaN	NaN	NaN	NaN	NaN	21.0954	NaN	NaN	NaN	Discard		1	1	3	2	2	10.7	9.1	9.1	53.751	0.0021142	10.778	1614800	2	NaN	NaN	NaN	21.0954
NaN	NaN	NaN	NaN	22.724	NaN	NaN	NaN	NaN	NaN	NaN	NaN	NaN	NaN	NaN	NaN	NaN	NaN	NaN	NaN	NaN	26.2413	NaN	NaN	23.0265	NaN	NaN	NaN	Discard		1	1	8	8	8	21	21	21	76.533	0	61.671	48896000	16	22.724	NaN	NaN	24.6339
NaN	NaN	NaN	NaN	22.2119	NaN	NaN	NaN	NaN	NaN	NaN	NaN	NaN	NaN	NaN	NaN	NaN	NaN	NaN	NaN	NaN	NaN	NaN	NaN	22.372	NaN	NaN	NaN	Discard		1	1	3	3	3	9.7	9.7	9.7	61.313	0	25.338	21656000	16	22.2119	NaN	NaN	22.372
NaN	21.037	NaN	NaN	NaN	NaN	NaN	NaN	NaN	NaN	NaN	NaN	NaN	NaN	NaN	NaN	NaN	NaN	NaN	NaN	NaN	NaN	NaN	NaN	NaN	NaN	NaN	NaN	Discard		1	1	2	2	2	7.9	7.9	7.9	41.271	0.0011062	11.694	5728000	3	21.037	NaN	NaN	NaN
NaN	NaN	NaN	NaN	NaN	NaN	NaN	NaN	NaN	NaN	NaN	NaN	NaN	NaN	NaN	NaN	NaN	NaN	NaN	NaN	NaN	NaN	NaN	22.571	NaN	NaN	NaN	NaN	Discard		1	1	2	2	2	2.2	2.2	2.2	162.6	0.0010929	11.48	15955000	5	NaN	NaN	NaN	22.571
21.3947	NaN	NaN	NaN	NaN	NaN	NaN	NaN	NaN	NaN	NaN	NaN	NaN	NaN	NaN	NaN	NaN	NaN	NaN	NaN	NaN	NaN	NaN	NaN	NaN	NaN	NaN	NaN	Discard		1	1	2	2	2	30.1	30.1	30.1	12.582	0	17.377	15011000	7	21.3947	NaN	NaN	NaN
NaN	21.9119	NaN	NaN	NaN	NaN	NaN	NaN	NaN	NaN	NaN	NaN	NaN	NaN	NaN	NaN	NaN	NaN	NaN	NaN	NaN	NaN	NaN	NaN	NaN	NaN	NaN	NaN	Discard		1	1	3	3	3	9.8	9.8	9.8	55.06	0	18.759	9548800	4	21.9119	NaN	NaN	NaN
NaN	NaN	NaN	NaN	NaN	NaN	NaN	NaN	NaN	NaN	NaN	NaN	NaN	NaN	NaN	NaN	NaN	NaN	NaN	NaN	NaN	NaN	NaN	NaN	21.9986	NaN	NaN	NaN	Discard		1	1	8	1	1	78.7	16.7	16.7	16.588	0.001992	8.4205	12310000	7	NaN	NaN	NaN	21.9986
NaN	20.2187	NaN	NaN	NaN	NaN	NaN	NaN	NaN	NaN	NaN	NaN	NaN	NaN	NaN	NaN	NaN	NaN	NaN	NaN	NaN	NaN	NaN	NaN	NaN	NaN	NaN	NaN	Discard		1	1	1	1	1	8.3	8.3	8.3	41.528	0.0019066	7.4715	1842800	1	20.2187	NaN	NaN	NaN
NaN	NaN	NaN	NaN	NaN	21.3092	NaN	NaN	NaN	NaN	NaN	NaN	NaN	NaN	NaN	NaN	NaN	NaN	NaN	NaN	NaN	NaN	NaN	NaN	NaN	NaN	NaN	NaN	Discard		1	1	1	1	1	5.5	5.5	5.5	32.504	0.0027149	6.9388	11177000	4	21.3092	NaN	NaN	NaN
NaN	NaN	NaN	NaN	NaN	NaN	NaN	NaN	NaN	NaN	NaN	NaN	NaN	NaN	NaN	NaN	NaN	NaN	NaN	NaN	NaN	NaN	NaN	NaN	NaN	NaN	20.9487	NaN	Discard		1	1	1	1	1	3.2	3.2	3.2	79.348	0	12.923	8232400	6	NaN	NaN	NaN	20.9487
NaN	20.8566	NaN	NaN	NaN	NaN	NaN	NaN	NaN	NaN	NaN	NaN	NaN	NaN	NaN	NaN	NaN	NaN	NaN	NaN	NaN	NaN	NaN	NaN	NaN	NaN	NaN	NaN	Discard		1	1	1	1	1	9.3	9.3	9.3	25.94	0.0020661	9.7095	2867600	1	20.8566	NaN	NaN	NaN
NaN	NaN	NaN	NaN	NaN	NaN	21.3234	NaN	NaN	NaN	NaN	NaN	NaN	NaN	NaN	NaN	NaN	NaN	NaN	NaN	NaN	NaN	NaN	NaN	NaN	NaN	NaN	NaN	Discard		1	1	1	1	1	16.5	16.5	16.5	17.368	0	23.178	29664000	7	21.3234	NaN	NaN	NaN
NaN	23.2255	22.6242	NaN	NaN	NaN	NaN	NaN	NaN	NaN	NaN	NaN	NaN	NaN	NaN	NaN	NaN	NaN	NaN	NaN	NaN	NaN	NaN	NaN	NaN	NaN	NaN	NaN	Discard		1	1	3	3	3	50.8	50.8	50.8	13.651	0	50.439	34385000	9	22.9248	NaN	NaN	NaN
NaN	22.7822	22.1046	NaN	NaN	NaN	NaN	NaN	NaN	NaN	NaN	NaN	NaN	NaN	NaN	NaN	NaN	NaN	NaN	NaN	NaN	NaN	NaN	NaN	NaN	NaN	NaN	NaN	Discard		1	1	2	2	2	58.5	58.5	58.5	8.884	0	19.915	31536000	8	22.4434	NaN	NaN	NaN
NaN	NaN	NaN	NaN	NaN	20.6659	NaN	NaN	NaN	NaN	NaN	NaN	NaN	NaN	NaN	NaN	NaN	NaN	NaN	NaN	NaN	NaN	NaN	NaN	NaN	NaN	NaN	NaN	Discard		1	1	1	1	1	8.8	8.8	8.8	26.101	0.002064	9.7048	12229000	4	20.6659	NaN	NaN	NaN
NaN	NaN	NaN	NaN	NaN	NaN	NaN	NaN	NaN	NaN	NaN	NaN	NaN	21.6909	NaN	NaN	NaN	NaN	NaN	NaN	NaN	NaN	NaN	NaN	NaN	NaN	NaN	NaN	Discard		1	1	1	1	1	3	3	3	69.556	0	27.16	2479800	2	NaN	21.6909	NaN	NaN
21.894	NaN	NaN	NaN	NaN	NaN	NaN	NaN	NaN	NaN	NaN	NaN	NaN	NaN	NaN	NaN	NaN	NaN	NaN	NaN	NaN	NaN	NaN	NaN	NaN	NaN	NaN	NaN	Discard		1	1	6	6	6	10.9	10.9	10.9	102.17	0	36.972	28040000	11	21.894	NaN	NaN	NaN
NaN	NaN	NaN	NaN	NaN	NaN	NaN	NaN	NaN	NaN	NaN	NaN	NaN	NaN	NaN	NaN	NaN	NaN	NaN	NaN	NaN	NaN	NaN	NaN	NaN	NaN	NaN	NaN	Discard		1	1	1	1	1	10.8	10.8	10.8	12.419	0.0018692	7.2185	0	1	NaN	NaN	NaN	NaN
NaN	NaN	NaN	NaN	NaN	NaN	24.3231	NaN	NaN	NaN	NaN	NaN	NaN	NaN	NaN	NaN	NaN	NaN	NaN	NaN	NaN	NaN	NaN	NaN	NaN	NaN	NaN	NaN	Discard		1	1	4	4	1	27	27	6.3	25.701	0	23.238	22923000	4	24.3231	NaN	NaN	NaN
NaN	NaN	NaN	NaN	NaN	NaN	NaN	NaN	NaN	NaN	NaN	NaN	NaN	NaN	NaN	NaN	NaN	NaN	22.9797	NaN	NaN	NaN	NaN	NaN	NaN	NaN	NaN	NaN	Discard		1	1	1	1	1	15.3	15.3	15.3	12.278	0	13.689	18189000	5	NaN	NaN	22.9797	NaN
NaN	NaN	NaN	NaN	NaN	NaN	21.3176	NaN	NaN	NaN	NaN	NaN	NaN	NaN	NaN	NaN	NaN	NaN	NaN	NaN	NaN	NaN	NaN	NaN	NaN	NaN	NaN	NaN	Discard		1	1	1	1	1	17	17	17	11.344	0	18.131	7828200	4	21.3176	NaN	NaN	NaN
NaN	NaN	NaN	NaN	NaN	NaN	NaN	NaN	NaN	NaN	NaN	NaN	NaN	NaN	NaN	NaN	NaN	NaN	NaN	NaN	21.0203	NaN	NaN	NaN	NaN	NaN	NaN	NaN	Discard		1	1	1	1	1	3	3	3	81.368	0.0026978	6.8974	1378700	2	NaN	NaN	21.0203	NaN
NaN	NaN	NaN	NaN	NaN	NaN	NaN	NaN	NaN	NaN	NaN	22.2548	NaN	NaN	NaN	NaN	NaN	NaN	NaN	NaN	NaN	NaN	NaN	NaN	NaN	NaN	NaN	NaN	Discard		1	1	1	1	1	13.8	13.8	13.8	20.775	0	23.362	12930000	5	NaN	22.2548	NaN	NaN
NaN	NaN	NaN	NaN	NaN	NaN	NaN	NaN	NaN	NaN	NaN	NaN	NaN	NaN	NaN	NaN	NaN	NaN	NaN	NaN	NaN	23.8732	NaN	NaN	NaN	NaN	NaN	NaN	Discard		1	1	10	2	2	64.1	13.6	13.6	29.648	0	15.605	35299000	12	NaN	NaN	NaN	23.8732
NaN	NaN	NaN	NaN	NaN	NaN	NaN	NaN	NaN	NaN	NaN	NaN	NaN	NaN	NaN	21.579	NaN	NaN	NaN	NaN	NaN	NaN	NaN	NaN	NaN	NaN	NaN	NaN	Discard		1	1	1	1	1	7.3	7.3	7.3	23.1	0.0026906	6.8377	16626000	5	NaN	NaN	21.579	NaN
NaN	22.7313	NaN	NaN	NaN	NaN	NaN	NaN	NaN	NaN	NaN	NaN	NaN	NaN	NaN	NaN	NaN	NaN	NaN	NaN	NaN	NaN	NaN	NaN	NaN	NaN	NaN	NaN	Discard		1	1	2	2	2	4	4	4	97.035	0	14.531	40775000	5	22.7313	NaN	NaN	NaN
NaN	NaN	NaN	NaN	NaN	NaN	NaN	NaN	NaN	NaN	NaN	NaN	NaN	NaN	NaN	NaN	NaN	NaN	NaN	NaN	21.3002	NaN	NaN	NaN	NaN	NaN	NaN	NaN	Discard		1	1	1	1	1	16.2	16.2	16.2	12.783	0.0018762	7.3445	2937700	2	NaN	NaN	21.3002	NaN
NaN	NaN	NaN	NaN	NaN	NaN	NaN	NaN	NaN	NaN	NaN	NaN	NaN	NaN	NaN	NaN	NaN	NaN	NaN	NaN	NaN	NaN	NaN	NaN	20.8275	NaN	NaN	NaN	Discard		1	1	3	2	2	16.8	13.1	13.1	32.992	0	36.1	2867800	2	NaN	NaN	NaN	20.8275
NaN	NaN	NaN	NaN	NaN	NaN	NaN	NaN	NaN	NaN	NaN	NaN	NaN	NaN	NaN	NaN	NaN	20.9912	NaN	NaN	NaN	NaN	NaN	NaN	NaN	NaN	NaN	NaN	Discard		1	1	1	1	1	11.5	11.5	11.5	18.449	0.0019724	8.0798	16045000	8	NaN	NaN	20.9912	NaN
NaN	NaN	NaN	NaN	NaN	NaN	21.1403	NaN	NaN	NaN	NaN	NaN	NaN	NaN	NaN	NaN	NaN	NaN	NaN	NaN	NaN	NaN	NaN	NaN	NaN	NaN	NaN	NaN	Discard		1	1	1	1	1	20.2	20.2	20.2	15.19	0	30.364	22322000	9	21.1403	NaN	NaN	NaN
NaN	NaN	NaN	24.5681	NaN	NaN	NaN	NaN	NaN	NaN	NaN	NaN	NaN	NaN	NaN	NaN	NaN	NaN	NaN	NaN	NaN	NaN	NaN	NaN	NaN	NaN	NaN	NaN	Discard		1	1	4	4	4	22.3	22.3	22.3	26.418	0	29.955	59009000	11	24.5681	NaN	NaN	NaN
23.75	NaN	NaN	NaN	NaN	NaN	NaN	NaN	NaN	NaN	NaN	NaN	NaN	NaN	NaN	NaN	NaN	NaN	NaN	NaN	NaN	NaN	NaN	NaN	NaN	NaN	NaN	NaN	Discard		1	1	5	5	5	34.7	34.7	34.7	19.771	0	29.096	41491000	10	23.75	NaN	NaN	NaN
NaN	NaN	NaN	NaN	NaN	NaN	NaN	NaN	NaN	NaN	NaN	NaN	20.9242	NaN	NaN	NaN	NaN	NaN	NaN	NaN	NaN	NaN	NaN	NaN	NaN	NaN	NaN	NaN	Discard		1	1	1	1	1	7.7	7.7	7.7	20.48	0.0026714	6.7935	5027800	4	NaN	20.9242	NaN	NaN
NaN	NaN	NaN	NaN	NaN	NaN	NaN	NaN	NaN	NaN	NaN	NaN	NaN	NaN	NaN	NaN	NaN	NaN	NaN	NaN	NaN	NaN	NaN	NaN	NaN	25.4594	NaN	NaN	Discard		1	1	2	2	2	5.8	5.8	5.8	49.076	0.0021119	10.637	12991000	2	NaN	NaN	NaN	25.4594
NaN	NaN	NaN	NaN	NaN	NaN	NaN	NaN	NaN	NaN	NaN	NaN	NaN	NaN	NaN	NaN	NaN	NaN	NaN	NaN	NaN	NaN	NaN	NaN	NaN	NaN	NaN	22.0691	Discard		1	1	1	1	1	27.2	27.2	27.2	9.7194	0.0020243	8.9726	22371000	11	NaN	NaN	NaN	22.0691
NaN	NaN	22.5974	NaN	NaN	NaN	NaN	NaN	NaN	NaN	NaN	NaN	NaN	NaN	NaN	NaN	NaN	NaN	NaN	NaN	NaN	NaN	NaN	NaN	NaN	NaN	NaN	NaN	Discard		1	1	4	4	4	15.9	15.9	15.9	51.651	0	27.145	23156000	9	22.5974	NaN	NaN	NaN
NaN	22.6419	22.1298	NaN	NaN	NaN	NaN	NaN	NaN	NaN	NaN	NaN	NaN	NaN	NaN	NaN	NaN	NaN	NaN	NaN	NaN	NaN	NaN	NaN	NaN	NaN	NaN	NaN	Discard		1	1	3	3	3	12.9	12.9	12.9	53.816	0	59.99	26678000	8	22.3859	NaN	NaN	NaN
NaN	NaN	NaN	NaN	NaN	NaN	NaN	NaN	NaN	NaN	NaN	NaN	NaN	NaN	NaN	NaN	NaN	NaN	NaN	NaN	24.5265	NaN	NaN	NaN	NaN	NaN	NaN	NaN	Discard		1	1	1	1	1	20	20	20	10.867	0.0020202	8.7658	55398000	10	NaN	NaN	24.5265	NaN
NaN	NaN	NaN	NaN	NaN	NaN	NaN	NaN	NaN	NaN	NaN	NaN	NaN	NaN	NaN	NaN	NaN	NaN	NaN	NaN	NaN	21.5173	NaN	NaN	NaN	NaN	NaN	NaN	Discard		1	1	1	1	1	3.6	3.6	3.6	65.041	0.0020964	10.484	1348800	1	NaN	NaN	NaN	21.5173
NaN	22.3351	NaN	NaN	NaN	22.1521	NaN	NaN	NaN	NaN	NaN	NaN	NaN	NaN	NaN	NaN	NaN	NaN	NaN	NaN	NaN	NaN	NaN	NaN	NaN	NaN	NaN	NaN	Discard		1	1	4	4	4	27.6	27.6	27.6	27.427	0	26.494	26385000	15	22.2436	NaN	NaN	NaN
NaN	NaN	NaN	NaN	NaN	NaN	NaN	NaN	NaN	NaN	NaN	NaN	22.0736	NaN	NaN	NaN	NaN	NaN	NaN	NaN	NaN	NaN	NaN	NaN	NaN	NaN	NaN	NaN	Discard		1	1	2	2	2	20.4	20.4	20.4	11.166	0	12.538	6790400	3	NaN	22.0736	NaN	NaN
NaN	NaN	NaN	NaN	NaN	NaN	NaN	NaN	NaN	NaN	NaN	NaN	NaN	21.569	NaN	NaN	NaN	NaN	NaN	NaN	NaN	NaN	NaN	NaN	NaN	NaN	NaN	NaN	Discard		1	1	1	1	1	18.8	18.8	18.8	11.363	0.0019861	8.3249	8837300	5	NaN	21.569	NaN	NaN
NaN	NaN	NaN	NaN	NaN	20.2742	NaN	NaN	NaN	NaN	NaN	NaN	NaN	NaN	NaN	NaN	NaN	NaN	NaN	NaN	NaN	NaN	NaN	NaN	NaN	NaN	NaN	NaN	Discard		1	1	1	1	1	9.2	9.2	9.2	14.43	0	25.028	10666000	6	20.2742	NaN	NaN	NaN
NaN	NaN	20.728	NaN	NaN	NaN	NaN	NaN	NaN	NaN	NaN	NaN	NaN	NaN	NaN	NaN	NaN	NaN	NaN	NaN	NaN	NaN	NaN	NaN	NaN	NaN	NaN	NaN	Discard		1	1	1	1	1	19.4	19.4	19.4	18.642	0	15.029	11720000	5	20.728	NaN	NaN	NaN
NaN	NaN	NaN	NaN	NaN	NaN	NaN	NaN	NaN	NaN	NaN	NaN	NaN	NaN	NaN	NaN	NaN	NaN	NaN	NaN	NaN	NaN	NaN	NaN	NaN	NaN	20.4524	NaN	Discard		1	1	1	1	1	10.8	10.8	10.8	14.597	0.0019029	7.4425	31506000	12	NaN	NaN	NaN	20.4524
NaN	NaN	NaN	NaN	NaN	NaN	NaN	NaN	NaN	NaN	NaN	22.8531	NaN	NaN	NaN	NaN	NaN	NaN	NaN	NaN	NaN	NaN	NaN	NaN	NaN	NaN	NaN	NaN	Discard		1	1	1	1	1	9.1	9.1	9.1	13.86	0.0061082	6.607	14226000	4	NaN	22.8531	NaN	NaN
NaN	NaN	NaN	21.8835	NaN	NaN	NaN	NaN	NaN	NaN	NaN	NaN	NaN	NaN	NaN	NaN	NaN	NaN	NaN	NaN	NaN	NaN	NaN	NaN	NaN	NaN	NaN	NaN	Discard		1	1	2	2	2	18.9	18.9	18.9	17.14	0	17.695	30269000	6	21.8835	NaN	NaN	NaN
22.419	NaN	NaN	NaN	NaN	NaN	NaN	NaN	NaN	NaN	NaN	NaN	NaN	NaN	NaN	NaN	NaN	NaN	NaN	NaN	NaN	NaN	NaN	NaN	NaN	NaN	NaN	NaN	Discard		1	1	3	3	3	43.2	43.2	43.2	13.455	0	17.794	25513000	6	22.419	NaN	NaN	NaN
NaN	NaN	NaN	23.4182	NaN	NaN	24.2594	NaN	NaN	NaN	NaN	NaN	NaN	NaN	NaN	NaN	NaN	NaN	NaN	NaN	NaN	NaN	NaN	NaN	NaN	NaN	NaN	NaN	Discard		1	1	24	1	0	33.7	1.3	0	108.28	0.0018484	7.1053	83124000	10	23.8388	NaN	NaN	NaN
NaN	NaN	NaN	NaN	22.4738	NaN	NaN	NaN	NaN	NaN	NaN	NaN	NaN	NaN	NaN	NaN	NaN	NaN	NaN	NaN	NaN	NaN	NaN	NaN	NaN	NaN	NaN	NaN	Discard		1	1	2	2	2	26.3	26.3	26.3	13.165	0	30.11	19355000	7	22.4738	NaN	NaN	NaN
NaN	NaN	NaN	21.3571	NaN	NaN	NaN	NaN	NaN	NaN	NaN	NaN	NaN	NaN	NaN	NaN	NaN	NaN	NaN	NaN	NaN	NaN	NaN	NaN	NaN	NaN	NaN	NaN	Discard		1	1	1	1	1	20.1	20.1	20.1	17.327	0	15.572	4657300	1	21.3571	NaN	NaN	NaN
NaN	NaN	NaN	NaN	NaN	NaN	NaN	NaN	NaN	NaN	NaN	NaN	NaN	NaN	NaN	NaN	NaN	NaN	NaN	NaN	NaN	NaN	NaN	NaN	NaN	NaN	22.6066	NaN	Discard		1	1	1	1	1	21.2	21.2	21.2	7.5739	0.001912	7.5018	90761000	14	NaN	NaN	NaN	22.6066
NaN	NaN	NaN	NaN	NaN	20.1039	NaN	NaN	NaN	NaN	NaN	NaN	NaN	NaN	NaN	NaN	NaN	NaN	NaN	NaN	NaN	NaN	NaN	NaN	NaN	NaN	NaN	NaN	Discard		1	1	1	1	1	17.1	17.1	17.1	11.711	0.0018975	7.4095	962760	4	20.1039	NaN	NaN	NaN
NaN	NaN	NaN	NaN	NaN	22.3024	NaN	NaN	NaN	NaN	NaN	NaN	NaN	NaN	NaN	NaN	NaN	NaN	NaN	NaN	NaN	NaN	NaN	NaN	NaN	NaN	NaN	NaN	Discard		1	1	3	3	3	18.7	18.7	18.7	32.868	0	18.88	24027000	8	22.3024	NaN	NaN	NaN
NaN	21.7633	NaN	NaN	NaN	NaN	22.4498	NaN	NaN	NaN	NaN	NaN	NaN	NaN	NaN	NaN	NaN	NaN	NaN	NaN	NaN	NaN	NaN	NaN	NaN	NaN	NaN	NaN	Discard		1	1	2	2	2	14.7	14.7	14.7	28.326	0	24.189	45914000	17	22.1066	NaN	NaN	NaN
NaN	NaN	NaN	NaN	NaN	NaN	NaN	NaN	NaN	NaN	NaN	NaN	NaN	22.9008	NaN	NaN	NaN	NaN	NaN	NaN	NaN	NaN	NaN	NaN	NaN	NaN	NaN	NaN	Discard		1	1	7	1	1	51.2	10.6	10.6	23.72	0	15.016	21655000	8	NaN	22.9008	NaN	NaN
NaN	NaN	NaN	NaN	NaN	NaN	NaN	NaN	NaN	NaN	NaN	NaN	NaN	21.5272	NaN	NaN	NaN	NaN	NaN	NaN	NaN	NaN	NaN	NaN	NaN	NaN	NaN	NaN	Discard		1	1	6	1	0	35.6	7.6	0	38.561	0	17.902	162140000	18	NaN	21.5272	NaN	NaN
21.2781	NaN	NaN	NaN	NaN	NaN	NaN	NaN	NaN	NaN	NaN	NaN	NaN	NaN	NaN	NaN	NaN	NaN	NaN	NaN	NaN	NaN	NaN	NaN	NaN	NaN	NaN	NaN	Discard		1	1	3	3	3	14	14	14	45.149	0	22.595	11226000	7	21.2781	NaN	NaN	NaN
22.8393	NaN	22.5115	NaN	NaN	NaN	NaN	NaN	NaN	NaN	NaN	NaN	NaN	NaN	NaN	NaN	NaN	NaN	NaN	NaN	NaN	NaN	NaN	NaN	NaN	NaN	NaN	NaN	Discard		1	1	2	2	2	18.8	18.8	18.8	16.953	0	42.361	48277000	24	22.6754	NaN	NaN	NaN
NaN	NaN	NaN	NaN	NaN	NaN	NaN	NaN	NaN	NaN	NaN	NaN	NaN	NaN	NaN	NaN	NaN	NaN	NaN	NaN	NaN	NaN	NaN	NaN	NaN	NaN	21.9747	NaN	Discard		1	1	3	1	1	35.8	9.1	9.1	17.938	0.0018265	7.0136	7406400	3	NaN	NaN	NaN	21.9747
NaN	NaN	NaN	NaN	NaN	20.9913	NaN	NaN	NaN	NaN	NaN	NaN	NaN	NaN	NaN	NaN	NaN	NaN	NaN	NaN	NaN	NaN	NaN	NaN	NaN	NaN	NaN	NaN	Discard		1	1	1	1	1	10	10	10	27.982	0.0020263	8.974	15558000	7	20.9913	NaN	NaN	NaN
NaN	20.0983	NaN	NaN	NaN	NaN	NaN	NaN	NaN	NaN	NaN	NaN	NaN	NaN	NaN	NaN	NaN	NaN	NaN	NaN	NaN	NaN	NaN	NaN	NaN	NaN	NaN	NaN	Discard		1	1	2	2	2	17.3	17.3	17.3	24.963	0	21.873	2534800	4	20.0983	NaN	NaN	NaN
22.3941	NaN	NaN	NaN	NaN	22.3523	NaN	NaN	NaN	NaN	NaN	NaN	NaN	NaN	NaN	NaN	NaN	NaN	NaN	NaN	NaN	NaN	NaN	NaN	NaN	NaN	NaN	NaN	Discard		1	1	2	2	2	22.3	22.3	22.3	16.969	0	26.326	24436000	10	22.3732	NaN	NaN	NaN
NaN	NaN	NaN	NaN	NaN	NaN	NaN	NaN	NaN	NaN	23.2807	NaN	NaN	NaN	NaN	NaN	NaN	NaN	NaN	NaN	NaN	NaN	NaN	NaN	NaN	NaN	NaN	NaN	Discard		1	1	2	2	2	8.2	8.2	8.2	53.928	0	29.597	7073100	3	NaN	23.2807	NaN	NaN
NaN	NaN	NaN	NaN	NaN	NaN	22.1129	NaN	NaN	NaN	NaN	NaN	NaN	NaN	NaN	NaN	NaN	NaN	NaN	NaN	NaN	NaN	NaN	NaN	NaN	NaN	NaN	NaN	Discard		1	1	2	2	2	40.9	40.9	40.9	7.5916	0	19.151	27770000	7	22.1129	NaN	NaN	NaN
NaN	20.096	NaN	NaN	NaN	NaN	NaN	NaN	NaN	NaN	NaN	NaN	NaN	NaN	NaN	NaN	NaN	NaN	NaN	NaN	NaN	NaN	NaN	NaN	NaN	NaN	NaN	NaN	Discard		1	1	2	2	2	11.6	11.6	11.6	47.417	0.0011325	12.137	5045800	4	20.096	NaN	NaN	NaN
NaN	NaN	21.3537	NaN	NaN	NaN	NaN	NaN	NaN	NaN	NaN	NaN	NaN	NaN	NaN	NaN	NaN	NaN	NaN	NaN	NaN	NaN	NaN	NaN	NaN	NaN	NaN	NaN	Discard		1	1	2	2	2	10.4	10.4	10.4	24.882	0.0011429	12.291	11451000	3	21.3537	NaN	NaN	NaN
NaN	22.1659	NaN	NaN	NaN	NaN	NaN	NaN	NaN	NaN	NaN	NaN	NaN	NaN	NaN	NaN	NaN	NaN	NaN	NaN	NaN	NaN	NaN	NaN	NaN	NaN	NaN	NaN	Discard		1	1	3	3	3	16.1	16.1	16.1	43.587	0	18.652	8152700	3	22.1659	NaN	NaN	NaN
NaN	NaN	NaN	NaN	NaN	NaN	NaN	NaN	NaN	NaN	NaN	NaN	NaN	29.811	NaN	NaN	NaN	NaN	NaN	NaN	NaN	NaN	NaN	NaN	NaN	NaN	NaN	NaN	Discard		1	1	8	1	1	72.9	21.7	21.7	18.385	0	66.582	1768900000	0	NaN	29.811	NaN	NaN
NaN	22.4047	NaN	NaN	NaN	NaN	NaN	NaN	NaN	NaN	NaN	NaN	NaN	NaN	NaN	NaN	NaN	NaN	NaN	NaN	NaN	NaN	NaN	NaN	NaN	NaN	NaN	NaN	Discard		1	1	2	2	2	16.4	16.4	16.4	23.662	0	22.114	40945000	12	22.4047	NaN	NaN	NaN
NaN	NaN	NaN	NaN	NaN	NaN	NaN	NaN	NaN	NaN	NaN	NaN	NaN	NaN	NaN	NaN	NaN	NaN	NaN	NaN	NaN	NaN	NaN	NaN	NaN	NaN	NaN	20.6979	Discard		1	1	1	1	1	10	10	10	19.46	0	16.232	48964000	24	NaN	NaN	NaN	20.6979
NaN	NaN	22.2766	NaN	NaN	NaN	NaN	NaN	NaN	NaN	NaN	NaN	NaN	NaN	NaN	NaN	NaN	NaN	NaN	NaN	NaN	NaN	NaN	NaN	NaN	NaN	NaN	NaN	Discard		1	1	2	2	2	31.7	31.7	31.7	13.564	0	13.906	17835000	6	22.2766	NaN	NaN	NaN
NaN	25.0799	24.5165	NaN	NaN	NaN	NaN	NaN	NaN	NaN	NaN	NaN	NaN	NaN	NaN	NaN	NaN	NaN	NaN	NaN	NaN	NaN	NaN	NaN	NaN	NaN	NaN	NaN	Discard		1	1	2	2	2	34.4	34.4	34.4	10.359	0	16.449	313310000	30	24.7982	NaN	NaN	NaN
NaN	NaN	NaN	NaN	20.8207	NaN	NaN	NaN	NaN	NaN	NaN	NaN	NaN	NaN	NaN	NaN	NaN	NaN	NaN	NaN	NaN	NaN	NaN	NaN	NaN	NaN	NaN	NaN	Discard		1	1	2	2	2	10.9	10.9	10.9	34.399	0.0010905	11.454	3405300	3	20.8207	NaN	NaN	NaN
NaN	NaN	NaN	NaN	NaN	NaN	NaN	NaN	NaN	NaN	NaN	NaN	NaN	NaN	NaN	NaN	NaN	NaN	NaN	NaN	NaN	NaN	NaN	22.0637	NaN	NaN	NaN	NaN	Discard		1	1	1	1	1	30.3	30.3	30.3	8.2625	0	14.347	66726000	11	NaN	NaN	NaN	22.0637
NaN	NaN	NaN	NaN	NaN	NaN	22.3078	NaN	NaN	NaN	NaN	NaN	NaN	NaN	NaN	NaN	NaN	NaN	NaN	NaN	NaN	NaN	NaN	NaN	NaN	NaN	NaN	NaN	Discard		1	1	1	1	1	20	20	20	10.731	0.0052585	6.6429	19161000	4	22.3078	NaN	NaN	NaN
NaN	NaN	21.6611	NaN	NaN	NaN	NaN	NaN	NaN	NaN	NaN	NaN	NaN	NaN	NaN	NaN	NaN	NaN	NaN	NaN	NaN	NaN	NaN	NaN	NaN	NaN	NaN	NaN	Discard		1	1	1	1	1	4.1	4.1	4.1	40.201	0.0018815	7.3712	13302000	2	21.6611	NaN	NaN	NaN
NaN	NaN	NaN	NaN	NaN	NaN	20.0089	NaN	NaN	NaN	NaN	NaN	NaN	NaN	NaN	NaN	NaN	NaN	NaN	NaN	NaN	NaN	NaN	NaN	NaN	NaN	NaN	NaN	Discard		1	1	1	1	1	4.3	4.3	4.3	42.582	0.002008	8.7057	9127600	6	20.0089	NaN	NaN	NaN
NaN	NaN	NaN	NaN	NaN	NaN	NaN	NaN	NaN	NaN	NaN	NaN	NaN	NaN	NaN	NaN	NaN	NaN	NaN	NaN	24.3835	NaN	NaN	NaN	NaN	NaN	NaN	NaN	Discard		1	1	4	4	4	31.6	31.6	31.6	13.896	0	23.34	14188000	6	NaN	NaN	24.3835	NaN
NaN	NaN	NaN	NaN	NaN	NaN	NaN	NaN	NaN	NaN	NaN	NaN	NaN	NaN	NaN	NaN	NaN	NaN	NaN	NaN	21.3129	NaN	NaN	NaN	NaN	NaN	NaN	NaN	Discard		1	1	1	1	1	4.8	4.8	4.8	47.406	0.0011173	11.928	12436000	4	NaN	NaN	21.3129	NaN
NaN	NaN	NaN	NaN	NaN	NaN	NaN	NaN	NaN	NaN	NaN	NaN	NaN	NaN	NaN	20.7086	NaN	NaN	NaN	NaN	NaN	NaN	NaN	NaN	NaN	NaN	NaN	NaN	Discard		1	1	1	1	1	7.2	7.2	7.2	29.536	0.0019666	8.0412	21407000	11	NaN	NaN	20.7086	NaN
NaN	NaN	NaN	NaN	NaN	NaN	NaN	NaN	NaN	NaN	NaN	NaN	NaN	21.1233	NaN	NaN	NaN	NaN	NaN	NaN	NaN	NaN	NaN	NaN	NaN	NaN	NaN	NaN	Discard		1	1	1	1	1	5.1	5.1	5.1	36.946	0.0020576	9.5063	4468800	4	NaN	21.1233	NaN	NaN
NaN	NaN	NaN	NaN	NaN	NaN	NaN	NaN	NaN	NaN	NaN	NaN	NaN	NaN	NaN	NaN	NaN	NaN	NaN	NaN	NaN	NaN	NaN	NaN	NaN	NaN	NaN	23.1537	Discard		1	1	15	1	0	55	3.8	0	42.337	0.0020986	10.496	232960000	20	NaN	NaN	NaN	23.1537
NaN	NaN	NaN	NaN	NaN	NaN	21.053	NaN	NaN	NaN	NaN	NaN	NaN	NaN	NaN	NaN	NaN	NaN	NaN	NaN	NaN	NaN	NaN	NaN	NaN	NaN	NaN	NaN	Discard		1	1	11	1	1	55.4	8.1	8.1	35.869	0	30.868	45221000	7	21.053	NaN	NaN	NaN
21.1705	NaN	NaN	NaN	NaN	NaN	NaN	NaN	NaN	NaN	NaN	NaN	NaN	NaN	NaN	NaN	NaN	NaN	NaN	NaN	NaN	NaN	NaN	NaN	NaN	NaN	NaN	NaN	Discard		1	1	2	2	2	15.7	15.7	15.7	17.627	0.0021231	10.84	20013000	3	21.1705	NaN	NaN	NaN
NaN	NaN	NaN	NaN	NaN	NaN	NaN	NaN	NaN	NaN	NaN	NaN	NaN	22.4564	NaN	NaN	NaN	NaN	NaN	NaN	NaN	NaN	NaN	NaN	NaN	NaN	NaN	NaN	Discard		1	1	4	1	1	56.2	15.2	15.2	11.611	0	24.748	38689000	6	NaN	22.4564	NaN	NaN
NaN	NaN	NaN	NaN	NaN	NaN	NaN	NaN	NaN	NaN	NaN	NaN	NaN	23.3211	NaN	NaN	NaN	NaN	NaN	NaN	NaN	NaN	NaN	NaN	NaN	NaN	NaN	NaN	Discard		1	1	6	1	1	43.3	10	10	31.319	0.0020284	9.0551	57106000	7	NaN	23.3211	NaN	NaN
NaN	NaN	23.4717	NaN	NaN	NaN	23.6101	NaN	NaN	NaN	NaN	NaN	NaN	NaN	NaN	23.7253	NaN	NaN	NaN	NaN	23.6067	NaN	NaN	NaN	NaN	NaN	NaN	NaN	Discard		0.303461	0.308813	5	5	5	38.2	38.2	38.2	21.78	0	36.193	159550000	30	23.5409	NaN	23.666	NaN
NaN	NaN	NaN	NaN	NaN	NaN	NaN	NaN	NaN	NaN	NaN	NaN	NaN	24.104	NaN	NaN	NaN	NaN	NaN	NaN	NaN	NaN	NaN	NaN	NaN	NaN	NaN	NaN	Discard		1	1	6	1	0	22.5	2.6	0	58.329	0.001996	8.5176	51429000	6	NaN	24.104	NaN	NaN
NaN	NaN	NaN	NaN	19.9613	NaN	NaN	NaN	NaN	NaN	NaN	NaN	NaN	NaN	NaN	NaN	NaN	NaN	NaN	NaN	NaN	NaN	NaN	NaN	NaN	NaN	NaN	NaN	Discard		1	1	1	1	1	5.1	5.1	5.1	36.912	0.0019822	8.242	7101600	4	19.9613	NaN	NaN	NaN
NaN	NaN	NaN	NaN	NaN	NaN	21.8043	NaN	NaN	NaN	NaN	NaN	NaN	NaN	NaN	NaN	NaN	NaN	NaN	NaN	NaN	NaN	NaN	NaN	NaN	NaN	NaN	NaN	Discard		1	1	1	1	1	15.3	15.3	15.3	12.32	0.0018467	7.1044	15710000	4	21.8043	NaN	NaN	NaN
NaN	NaN	NaN	NaN	NaN	NaN	21.8419	NaN	NaN	NaN	NaN	NaN	NaN	NaN	NaN	NaN	NaN	NaN	NaN	NaN	NaN	NaN	NaN	NaN	NaN	NaN	NaN	NaN	Discard		1	1	22	1	0	42.5	3.6	0	66.824	0	22.109	8903600	5	21.8419	NaN	NaN	NaN
NaN	NaN	NaN	NaN	NaN	NaN	NaN	NaN	NaN	NaN	20.36	NaN	NaN	NaN	NaN	NaN	NaN	NaN	NaN	NaN	NaN	NaN	NaN	NaN	NaN	NaN	NaN	NaN	Discard		1	1	2	2	2	13.3	13.3	13.3	29.159	0.0011223	11.964	1982300	2	NaN	20.36	NaN	NaN
NaN	NaN	21.5614	NaN	NaN	NaN	NaN	NaN	NaN	NaN	NaN	NaN	NaN	NaN	NaN	NaN	NaN	NaN	NaN	NaN	NaN	NaN	NaN	NaN	NaN	NaN	NaN	NaN	Discard		1	1	9	1	1	46.9	5	5	28.317	0.0044326	6.7346	23921000	8	21.5614	NaN	NaN	NaN
NaN	NaN	NaN	NaN	NaN	NaN	22.1275	NaN	NaN	NaN	NaN	NaN	NaN	NaN	NaN	NaN	NaN	NaN	NaN	NaN	NaN	NaN	NaN	NaN	NaN	NaN	NaN	NaN	Discard		1	1	1	1	1	7.6	7.6	7.6	21.101	0.0018657	7.206	12220000	2	22.1275	NaN	NaN	NaN
NaN	NaN	NaN	NaN	NaN	NaN	22.1516	NaN	NaN	NaN	NaN	NaN	NaN	NaN	NaN	NaN	NaN	NaN	NaN	NaN	NaN	NaN	NaN	NaN	NaN	NaN	NaN	NaN	Discard		1	1	8	1	1	27.2	4.7	4.7	62.397	0	12.564	12101000	4	22.1516	NaN	NaN	NaN
NaN	NaN	NaN	NaN	NaN	NaN	NaN	NaN	NaN	NaN	NaN	NaN	20.8387	NaN	NaN	NaN	NaN	NaN	NaN	NaN	NaN	NaN	NaN	NaN	NaN	NaN	NaN	NaN	Discard		1	1	2	2	2	15.5	15.5	15.5	24.356	0	23.813	16090000	12	NaN	20.8387	NaN	NaN
NaN	NaN	NaN	NaN	NaN	20.4475	NaN	NaN	NaN	NaN	NaN	NaN	NaN	NaN	NaN	NaN	NaN	NaN	NaN	NaN	NaN	NaN	NaN	NaN	NaN	NaN	NaN	NaN	Discard		1	1	1	1	1	6.3	6.3	6.3	40.664	0.0044444	6.7475	8132100	4	20.4475	NaN	NaN	NaN
NaN	NaN	NaN	NaN	23.5169	NaN	22.9526	NaN	NaN	NaN	NaN	NaN	NaN	NaN	NaN	NaN	NaN	NaN	23.6678	NaN	23.4948	NaN	NaN	NaN	NaN	NaN	NaN	NaN	Discard		0.361108	0.373333	4	4	1	19.6	19.6	5.5	26.274	0	40.686	71720000	26	23.2347	NaN	23.5813	NaN
NaN	NaN	NaN	NaN	NaN	NaN	NaN	21.8333	NaN	NaN	NaN	NaN	NaN	NaN	NaN	NaN	NaN	NaN	NaN	NaN	NaN	NaN	NaN	NaN	NaN	NaN	NaN	NaN	Discard		1	1	4	4	4	20.5	20.5	20.5	46.368	0	25.137	8995100	6	NaN	21.8333	NaN	NaN
NaN	NaN	NaN	NaN	NaN	NaN	22.6818	NaN	NaN	NaN	NaN	NaN	NaN	NaN	NaN	NaN	NaN	NaN	NaN	NaN	NaN	NaN	NaN	NaN	NaN	NaN	NaN	NaN	Discard		1	1	3	3	1	20.9	20.9	10.7	27.244	0	55.146	40700000	11	22.6818	NaN	NaN	NaN
NaN	NaN	NaN	NaN	NaN	NaN	NaN	NaN	NaN	NaN	NaN	NaN	NaN	NaN	NaN	NaN	NaN	NaN	NaN	NaN	NaN	NaN	NaN	NaN	NaN	NaN	NaN	NaN	Discard		1	1	2	2	2	15.7	15.7	15.7	24.108	0.0021368	11.121	0	2	NaN	NaN	NaN	NaN
NaN	NaN	NaN	NaN	NaN	NaN	NaN	NaN	NaN	NaN	NaN	NaN	NaN	NaN	NaN	NaN	NaN	NaN	NaN	NaN	NaN	NaN	NaN	NaN	NaN	NaN	NaN	23.8783	Discard		1	1	12	1	1	39.5	6.2	6.2	49.001	0	34.121	58110000	14	NaN	NaN	NaN	23.8783
NaN	NaN	NaN	NaN	NaN	NaN	NaN	NaN	NaN	NaN	NaN	NaN	NaN	NaN	NaN	NaN	NaN	NaN	NaN	23.412	NaN	NaN	NaN	NaN	NaN	NaN	NaN	NaN	Discard		1	1	2	1	1	12.5	7.3	7.3	32.287	0.0095238	6.5307	17813000	4	NaN	NaN	23.412	NaN
NaN	NaN	NaN	NaN	NaN	NaN	NaN	NaN	NaN	NaN	NaN	NaN	NaN	NaN	NaN	NaN	NaN	NaN	23.9896	NaN	NaN	NaN	NaN	NaN	NaN	NaN	NaN	NaN	Discard		1	1	2	2	1	10.4	10.4	5	31.327	0.0010965	11.517	22681000	6	NaN	NaN	23.9896	NaN
NaN	NaN	NaN	NaN	NaN	NaN	NaN	NaN	NaN	NaN	NaN	NaN	NaN	NaN	NaN	21.2061	NaN	NaN	NaN	NaN	NaN	NaN	NaN	NaN	NaN	NaN	NaN	NaN	Discard		1	1	1	1	1	23.7	23.7	23.7	6.2665	0.0052678	6.6554	1419500	1	NaN	NaN	21.2061	NaN
NaN	NaN	NaN	NaN	NaN	NaN	NaN	NaN	NaN	NaN	NaN	NaN	NaN	NaN	NaN	NaN	NaN	NaN	NaN	NaN	21.1373	NaN	NaN	NaN	NaN	NaN	NaN	NaN	Discard		1	1	1	1	1	3.1	3.1	3.1	100.66	0	23.711	7637700	6	NaN	NaN	21.1373	NaN
NaN	NaN	NaN	NaN	NaN	NaN	NaN	NaN	NaN	NaN	NaN	NaN	NaN	NaN	NaN	NaN	21.5869	NaN	NaN	NaN	22.0521	NaN	NaN	NaN	NaN	NaN	NaN	NaN	Discard		1	1	3	3	3	9.7	9.7	9.7	42.216	0	17.194	5929800	8	NaN	NaN	21.8195	NaN
NaN	NaN	NaN	NaN	NaN	NaN	NaN	NaN	NaN	NaN	NaN	NaN	NaN	NaN	NaN	NaN	NaN	NaN	NaN	NaN	NaN	NaN	NaN	NaN	NaN	NaN	NaN	22.5332	Discard		1	1	3	1	1	20.9	10.7	10.7	27.27	0	43.357	24857000	16	NaN	NaN	NaN	22.5332
NaN	NaN	NaN	NaN	NaN	NaN	NaN	NaN	NaN	NaN	NaN	NaN	NaN	NaN	NaN	NaN	NaN	NaN	NaN	NaN	NaN	NaN	NaN	NaN	NaN	NaN	23.474	NaN	Discard		1	1	1	1	1	32.4	32.4	32.4	4.4962	0.002	8.5356	47037000	13	NaN	NaN	NaN	23.474
NaN	NaN	NaN	NaN	NaN	NaN	NaN	NaN	NaN	NaN	24.082	NaN	NaN	NaN	NaN	NaN	NaN	NaN	NaN	NaN	NaN	NaN	NaN	NaN	NaN	NaN	NaN	NaN	Discard		1	1	2	2	2	39.7	39.7	39.7	8.3131	0	13.76	21985000	6	NaN	24.082	NaN	NaN
NaN	NaN	NaN	NaN	NaN	NaN	NaN	NaN	NaN	NaN	NaN	NaN	NaN	22.617	NaN	NaN	NaN	NaN	NaN	NaN	NaN	NaN	NaN	NaN	NaN	NaN	NaN	NaN	Discard		1	1	48	1	1	51.2	1.2	1.2	141.9	0.002103	10.559	30445000	7	NaN	22.617	NaN	NaN
NaN	NaN	NaN	NaN	NaN	NaN	NaN	NaN	NaN	NaN	NaN	NaN	20.4366	NaN	NaN	NaN	NaN	NaN	NaN	NaN	NaN	NaN	NaN	NaN	NaN	NaN	NaN	NaN	Discard		1	1	1	1	1	7.1	7.1	7.1	26.469	0.0026738	6.8023	1785800	2	NaN	20.4366	NaN	NaN
NaN	NaN	NaN	NaN	NaN	NaN	NaN	NaN	NaN	NaN	NaN	NaN	NaN	23.4763	NaN	NaN	NaN	NaN	NaN	NaN	NaN	NaN	NaN	NaN	NaN	NaN	NaN	NaN	Discard		1	1	34	1	1	75.5	3	3	57.551	0.0021075	10.612	44237000	7	NaN	23.4763	NaN	NaN
NaN	NaN	NaN	NaN	NaN	NaN	NaN	23.7227	NaN	NaN	NaN	23.6149	NaN	NaN	NaN	NaN	NaN	NaN	NaN	NaN	NaN	NaN	NaN	NaN	NaN	NaN	NaN	NaN	Discard		1	1	4	4	4	8	8	8	98.492	0	31.21	29521000	10	NaN	23.6688	NaN	NaN
NaN	NaN	NaN	NaN	NaN	NaN	NaN	NaN	NaN	NaN	NaN	NaN	NaN	22.8608	NaN	NaN	NaN	NaN	NaN	NaN	NaN	NaN	NaN	NaN	NaN	NaN	NaN	NaN	Discard		1	1	11	1	1	69.3	7.7	7.7	29.821	0	13.18	29255000	8	NaN	22.8608	NaN	NaN
NaN	NaN	NaN	NaN	NaN	NaN	NaN	NaN	NaN	NaN	24.2315	NaN	24.1644	NaN	NaN	NaN	NaN	NaN	NaN	NaN	NaN	NaN	NaN	NaN	NaN	NaN	NaN	NaN	Discard		1	1	4	4	4	16.8	16.8	16.8	37.524	0	29.479	44552000	13	NaN	24.1979	NaN	NaN
NaN	NaN	NaN	NaN	NaN	NaN	NaN	NaN	NaN	NaN	23.0092	NaN	NaN	NaN	NaN	NaN	NaN	NaN	NaN	NaN	NaN	NaN	NaN	NaN	NaN	NaN	NaN	NaN	Discard		1	1	2	2	2	29.9	29.9	29.9	14.864	0	26.728	9862400	11	NaN	23.0092	NaN	NaN
NaN	NaN	NaN	NaN	22.0458	NaN	NaN	NaN	NaN	NaN	NaN	NaN	NaN	NaN	NaN	NaN	NaN	NaN	NaN	NaN	NaN	NaN	NaN	NaN	NaN	NaN	NaN	NaN	Discard		1	1	2	2	2	34.4	34.4	34.4	14.98	0	40.759	25749000	13	22.0458	NaN	NaN	NaN
NaN	NaN	NaN	NaN	NaN	NaN	NaN	NaN	NaN	NaN	NaN	NaN	22.5084	NaN	NaN	NaN	NaN	NaN	NaN	NaN	NaN	NaN	NaN	NaN	NaN	NaN	NaN	NaN	Discard		1	1	10	1	1	91.8	15.7	15.7	17.584	0.0019881	8.3316	8895400	3	NaN	22.5084	NaN	NaN
NaN	NaN	NaN	NaN	NaN	NaN	NaN	NaN	NaN	NaN	NaN	NaN	NaN	22.2754	NaN	NaN	NaN	NaN	NaN	NaN	NaN	NaN	NaN	NaN	NaN	NaN	NaN	NaN	Discard		1	1	17	1	1	37.8	2.3	2.3	79.017	0.0052539	6.6398	18445000	5	NaN	22.2754	NaN	NaN
NaN	NaN	NaN	NaN	NaN	NaN	NaN	NaN	NaN	NaN	NaN	NaN	NaN	22.7172	NaN	NaN	NaN	NaN	NaN	NaN	NaN	NaN	NaN	NaN	NaN	NaN	NaN	NaN	Discard		1	1	12	1	1	45.1	5.6	5.6	50.403	0.0019361	7.7484	14747000	5	NaN	22.7172	NaN	NaN
NaN	NaN	NaN	NaN	NaN	NaN	NaN	NaN	NaN	NaN	NaN	NaN	NaN	21.6388	NaN	NaN	NaN	NaN	NaN	NaN	NaN	NaN	NaN	NaN	NaN	NaN	NaN	NaN	Discard		1	1	15	1	1	51.8	4.2	4.2	58.683	0.0019305	7.6134	6982000	5	NaN	21.6388	NaN	NaN
NaN	NaN	NaN	NaN	NaN	NaN	NaN	NaN	NaN	NaN	NaN	NaN	NaN	22.581	NaN	NaN	NaN	NaN	NaN	NaN	NaN	NaN	NaN	NaN	NaN	NaN	NaN	NaN	Discard		1	1	3	1	1	49.2	11.7	11.7	12.94	0.0020387	9.159	13959000	5	NaN	22.581	NaN	NaN
NaN	NaN	NaN	NaN	NaN	NaN	NaN	NaN	NaN	NaN	NaN	NaN	NaN	21.9272	NaN	NaN	NaN	NaN	NaN	NaN	NaN	NaN	NaN	NaN	NaN	NaN	NaN	NaN	Discard		1	1	3	1	1	41.9	23.9	23.9	13.009	0	28.01	19882000	12	NaN	21.9272	NaN	NaN
NaN	NaN	NaN	NaN	NaN	NaN	NaN	NaN	NaN	NaN	NaN	NaN	NaN	23.0894	NaN	NaN	NaN	NaN	NaN	NaN	NaN	NaN	NaN	NaN	NaN	NaN	NaN	NaN	Discard		1	1	17	2	1	62.7	7.3	4	50.275	0	22.632	41162000	15	NaN	23.0894	NaN	NaN
NaN	NaN	NaN	NaN	NaN	NaN	NaN	NaN	NaN	NaN	NaN	NaN	NaN	22.1833	NaN	NaN	NaN	NaN	NaN	NaN	NaN	NaN	NaN	NaN	NaN	NaN	NaN	NaN	Discard		1	1	4	1	1	18.1	6	6	36.324	0	15.31	12742000	5	NaN	22.1833	NaN	NaN
NaN	NaN	NaN	NaN	22.707	NaN	NaN	NaN	NaN	NaN	NaN	NaN	NaN	NaN	NaN	NaN	NaN	NaN	NaN	NaN	NaN	NaN	NaN	NaN	NaN	NaN	NaN	NaN	Discard		1	1	2	2	2	37.7	37.7	37.7	13.668	0	20.163	25942000	6	22.707	NaN	NaN	NaN
NaN	NaN	NaN	NaN	NaN	NaN	21.6197	NaN	NaN	NaN	NaN	NaN	NaN	NaN	NaN	NaN	NaN	NaN	NaN	NaN	NaN	NaN	NaN	NaN	NaN	NaN	NaN	NaN	Discard		1	1	1	1	1	23.5	23.5	23.5	7.7487	0.0019175	7.5351	23606000	6	21.6197	NaN	NaN	NaN
NaN	NaN	NaN	NaN	NaN	NaN	22.8194	NaN	NaN	NaN	NaN	NaN	NaN	NaN	NaN	NaN	NaN	NaN	NaN	NaN	NaN	NaN	NaN	NaN	NaN	NaN	NaN	NaN	Discard		1	1	3	1	0	18.8	6.2	0	26.011	0.0019512	7.8678	15023000	5	22.8194	NaN	NaN	NaN
NaN	NaN	NaN	23.902	NaN	NaN	23.6503	NaN	NaN	NaN	NaN	NaN	NaN	NaN	NaN	NaN	NaN	NaN	NaN	NaN	NaN	NaN	NaN	NaN	NaN	NaN	NaN	NaN	Discard		1	1	9	2	1	49	15.1	5.8	33.092	0	55.781	85329000	15	23.7761	NaN	NaN	NaN
NaN	NaN	NaN	NaN	22.0483	NaN	NaN	NaN	NaN	NaN	NaN	NaN	NaN	NaN	NaN	NaN	NaN	NaN	NaN	NaN	NaN	NaN	NaN	NaN	NaN	NaN	NaN	NaN	Discard		1	1	1	1	1	40.6	40.6	40.6	7.3842	0	16.992	30731000	7	22.0483	NaN	NaN	NaN
[truncated: 3 more columns]
